# Supplementary material for: The NF-κB-dependent and -independent transcriptome and chromatin landscapes of human coronavirus 229E-infected cells
Source: PLoS Pathog. 2017 Mar 29;13(3):e1006286. doi: 10.1371/journal.ppat.1006286 (PMC5386326; doi:10.1371/journal.ppat.1006286)
Supplement: S1 Table — (XLSX) [file ppat.1006286.s011.xlsx]

## Sheet: Fig 1A
HCoV-229E / untreated (16h)
	Symbol	Name	RefSeq	Amean	LFC
	ALB	albumin	NM_000477	5.24294	3.2814
	PTTG1	pituitary tumor-transforming 1	NM_004219	12.1708	1.19648
	XLOC_008088			5.49451	2.27272
	NAV2	neuron navigator 2	NM_182964	6.0913	-2.18134
	CCL2	chemokine (C-C motif) ligand 2	NM_002982	11.9765	1.10158
	HMGB3P1	high mobility group box 3 pseudogene 1	NR_002165	9.74727	1.46001
	FECH	ferrochelatase	NM_001012515	6.73972	1.87165
	DHRS3	dehydrogenase/reductase (SDR family) member 3	NM_004753	10.332	1.55014
	CDH1	cadherin 1, type 1, E-cadherin (epithelial)	NM_004360	6.31635	2.04083
	GDF15	growth differentiation factor 15	NM_004864	13.3112	1.08454
	C21orf119	chromosome 21 open reading frame 119	NR_026845	7.1272	2.89782
	LOC100270746	uncharacterized LOC100270746	NR_026776	5.37188	3.50846
	INSR	insulin receptor	NM_000208	5.12654	2.58572
	SGSH	N-sulfoglucosamine sulfohydrolase	NM_000199	8.81589	1.53026
	ICAM1	intercellular adhesion molecule 1	NM_000201	6.56885	2.1166
	BMPER	BMP binding endothelial regulator	NM_133468	4.11855	-3.29266
	HBCBP	HBcAg-binding protein	XR_110362	3.81338	13.3717
	ALDH3A1	aldehyde dehydrogenase 3 family, member A1	NM_001135168	13.2925	1.05145
	HMOX1	heme oxygenase (decycling) 1	NM_002133	9.92066	-1.70762
	SERPINE1	serpin peptidase inhibitor, clade E (nexin, plasminogen activator inhibitor type 1), member 1	NM_000602	4.90913	-2.63644
	C1orf213	chromosome 1 open reading frame 213	NR_033690	5.79524	3.07716
	C11orf86	chromosome 11 open reading frame 86	NM_001136485	4.54105	-3.33248
	XLOC_013194			7.03127	2.05152
	(ENST00000423354)			4.98904	2.6499
	ZNF226	zinc finger protein 226	NM_001032374	9.10313	1.51715
	GGA2	golgi-associated, gamma adaptin ear containing, ARF binding protein 2	NM_015044	7.17064	1.8331
	CD44	CD44 molecule (Indian blood group)	NM_000610	12.3711	-1.03072
	POTEF	POTE ankyrin domain family, member F	NM_001099771	10.6578	-1.22632
	LY6K	lymphocyte antigen 6 complex, locus K	NM_017527	7.23621	-1.79123
	TGM1	transglutaminase 1 (K polypeptide epidermal type I, protein-glutamine-gamma-glutamyltransferase)	NM_000359	4.60997	2.95607
	LOC641510	uncharacterized LOC641510		4.19003	2.89198
	FST	follistatin	NM_013409	6.09443	-2.69961
	PELI2	pellino homolog 2 (Drosophila)	NM_021255	5.85202	2.54855
	AHNAK	AHNAK nucleoprotein	NM_024060	10.3473	1.58753
	ABCC6	ATP-binding cassette, sub-family C (CFTR/MRP), member 6	NM_001079528	6.24104	2.60916
	FA2H	fatty acid 2-hydroxylase	NM_024306	10.7327	-1.18559
	(ENST00000520538)		XR_108874	6.19861	1.96448
	EFR3B	EFR3 homolog B (S. cerevisiae)	NM_014971	8.96586	-1.36432
	XLOC_l2_003627			4.69177	2.58024
	C17orf108	chromosome 17 open reading frame 108	NM_001076680	7.24822	3.80492
	NUPR1	nuclear protein, transcriptional regulator, 1	NM_001042483	8.82232	1.76066
	NEURL1B	neuralized homolog 1B (Drosophila)	NM_001142651	5.14172	2.85161
	CNTNAP3B	contactin associated protein-like 3B	NM_001201380	10.6896	1.13983
	KRT4	keratin 4	NM_002272	4.91	2.47628
	BDNF	brain-derived neurotrophic factor	NM_170735	7.55042	1.6308
	LAMC2	laminin, gamma 2	NM_005562	10.4621	-2.02489
	PDK4	pyruvate dehydrogenase kinase, isozyme 4	NM_002612	9.38149	2.02292
	LOC730183	uncharacterized LOC730183	XR_109284	5.36637	2.29534
	ATF3	activating transcription factor 3	NM_001040619	8.62835	-1.77161
	SYNE1	spectrin repeat containing, nuclear envelope 1	NM_182961	7.26751	-1.88695
	OXTR	oxytocin receptor	NM_000916	6.63907	-2.30207
	RHBDF2	rhomboid 5 homolog 2 (Drosophila)	NM_024599	8.54185	-1.4074
	SLC2A14	solute carrier family 2 (facilitated glucose transporter), member 14		6.08335	2.59836
	LOC100505771	uncharacterized LOC100505771	XR_109592	8.04424	1.6501
	ZDHHC11	zinc finger, DHHC-type containing 11	NM_024786	8.07393	-1.52046
	XLOC_l2_015938			9.67197	1.34064
	MX1	myxovirus (influenza virus) resistance 1, interferon-inducible protein p78 (mouse)	NM_002462	4.54021	3.0255
	SLC6A16	solute carrier family 6, member 16	NM_014037	5.57921	3.37228
	LRP8	low density lipoprotein receptor-related protein 8, apolipoprotein e receptor	NM_033300	8.01212	1.56973
	HMGA2	high mobility group AT-hook 2	NM_003483	9.1558	-1.81541
	LOC152217	uncharacterized LOC152217	NR_024388	10.7604	1.42982
	LOC100507316	uncharacterized LOC100507316	XR_133508	9.37001	1.50322
	LOC282997	uncharacterized LOC282997	NR_026932	5.38635	2.78045
	TAF15	TAF15 RNA polymerase II, TATA box binding protein (TBP)-associated factor, 68kDa	NM_139215	8.98075	-1.39889
	RNF43	ring finger protein 43	NM_017763	8.53376	1.50447
	LOC729887	uncharacterized LOC729887		7.87268	2.08812
	HSPH1	heat shock 105kDa/110kDa protein 1	NM_006644	10.6066	-1.14215
	PMEPA1	prostate transmembrane protein, androgen induced 1	NM_020182	9.27261	-1.9341
	JAK3	Janus kinase 3	NM_000215	6.46961	2.65765
	NBPF10	neuroblastoma breakpoint family, member 10	NM_001039703	11.5207	-1.28632
	PTTG2	pituitary tumor-transforming 2	NM_006607	10.9885	1.40039
	FOXN3	forkhead box N3	NM_005197	5.23049	2.59661
	NT5E	5'-nucleotidase, ecto (CD73)	NM_002526	7.14567	-1.77241
	HAS3	hyaluronan synthase 3	NM_005329	7.15006	-1.83072
	NRP2	neuropilin 2	NM_201264	5.26306	2.90075
	NUDT16	nudix (nucleoside diphosphate linked moiety X)-type motif 16	NM_152395	5.00579	3.01949
	ASB2	ankyrin repeat and SOCS box containing 2	NM_016150	4.09218	-3.16296
	GLUL	glutamate-ammonia ligase	NM_002065	6.56103	2.2848
	LOC100507602	uncharacterized LOC100507602	XR_110081	7.02428	1.75797
	CLDND2	claudin domain containing 2	NM_152353	4.26063	2.86396
	LOC100506860		XR_108813	6.65059	3.3228
	RAD23B	RAD23 homolog B (S. cerevisiae)	NM_002874	8.83476	1.44876
	NOTCH3	notch 3	NM_000435	7.50894	1.80416
	TMEM37	transmembrane protein 37	NM_183240	5.84166	2.71056
	SPDYE2	speedy homolog E2 (Xenopus laevis)	NM_001031618	3.94929	3.04451
	CDKN3	cyclin-dependent kinase inhibitor 3	NM_005192	10.4938	1.66002
	XLOC_008542			5.14369	2.58636
	RBFOX3	RNA binding protein, fox-1 homolog (C. elegans) 3	NM_001082575	9.25799	3.58084
	MEG3	maternally expressed 3 (non-protein coding)	NR_003531	7.73464	-2.39258
	XLOC_010952			7.78119	2.05636
	LOC100216545	uncharacterized LOC100216545	NR_024586	7.62423	1.67679
	IFITM1	interferon induced transmembrane protein 1 (9-27)	NM_003641	4.69788	-2.70842
	HOTAIRM1	HOXA transcript antisense RNA, myeloid-specific 1 (non-protein coding)	NR_038366	7.19231	2.16568
	C11orf71	chromosome 11 open reading frame 71	NM_019021	7.29369	2.21383
	EGR1	early growth response 1	NM_001964	5.80714	-2.43325
	C1QTNF6	C1q and tumor necrosis factor related protein 6	NM_031910	6.77269	2.44084
	HERC4	hect domain and RLD 4	NM_022079	7.3162	-1.9524
	PPP1R9A	protein phosphatase 1, regulatory subunit 9A	NM_017650	5.34432	-2.25128
	CALML4	calmodulin-like 4	NM_033429	7.07044	1.7246
	CTNNBIP1	catenin, beta interacting protein 1	NM_020248	7.77801	2.27757
	MLKL	mixed lineage kinase domain-like	NM_152649	7.42907	-2.04327
	C6orf226	chromosome 6 open reading frame 226	NM_001008739	8.09059	1.9688
	LOC338799	uncharacterized LOC338799	NR_002809	7.80839	1.75543
	CACNG6	calcium channel, voltage-dependent, gamma subunit 6	NM_145814	9.89487	2.4191
	NPTX1	neuronal pentraxin I	NM_002522	5.62372	-2.39181
	LOC147727	uncharacterized LOC147727	NR_024333	7.47723	1.98025
	SLC48A1	solute carrier family 48 (heme transporter), member 1	NM_017842	10.1216	1.40669
	ENHO	energy homeostasis associated	NM_198573	4.12116	2.92033
HCoV-229E / untreated (24h)
	Symbol	Name	RefSeq	Amean	LFC
	ALB	albumin	NM_000477	5.24294	3.25586
	PTTG1	pituitary tumor-transforming 1	NM_004219	12.1708	1.2554
	PLEK2	pleckstrin 2	NM_016445	7.79521	-1.65326
	DDIT4	DNA-damage-inducible transcript 4	NM_019058	10.1532	1.29815
	XLOC_l2_013734			2.93991	-4.34562
	XLOC_008088			5.49451	2.25814
	LOC100507303	uncharacterized LOC100507303	XR_109242	10.4507	1.21053
	CCL2	chemokine (C-C motif) ligand 2	NM_002982	11.9765	1.41834
	HMGB3P1	high mobility group box 3 pseudogene 1	NR_002165	9.74727	1.56861
	LOC100289341	uncharacterized LOC100289341	NR_027447	6.24866	1.983
	DHRS3	dehydrogenase/reductase (SDR family) member 3	NM_004753	10.332	1.21218
	(Hs.729467)		XR_112431	5.11828	2.48233
	CDH1	cadherin 1, type 1, E-cadherin (epithelial)	NM_004360	6.31635	2.01869
	XLOC_004677			4.2743	2.91213
	PP7080	uncharacterized LOC25845	NR_024158	7.71516	1.57208
	GDF15	growth differentiation factor 15	NM_004864	13.3112	1.26573
	TNFAIP2	tumor necrosis factor, alpha-induced protein 2	NM_006291	14.0641	0.873358
	C1QL1	complement component 1, q subcomponent-like 1	NM_006688	4.30414	2.86731
	ATP6V1C1	ATPase, H+ transporting, lysosomal 42kDa, V1 subunit C1	NM_001695	9.28642	1.43477
	MRPS9	mitochondrial ribosomal protein S9	NM_182640	9.2695	1.36035
	UBOX5	U-box domain containing 5	NM_014948	4.63488	2.72998
	C21orf119	chromosome 21 open reading frame 119	NR_026845	7.1272	2.7502
	LOC100270746	uncharacterized LOC100270746	NR_026776	5.37188	3.20295
	ICAM1	intercellular adhesion molecule 1	NM_000201	6.56885	2.09012
	BMPER	BMP binding endothelial regulator	NM_133468	4.11855	-3.24827
	ALDH3A1	aldehyde dehydrogenase 3 family, member A1	NM_001135168	13.2925	0.974933
	HMOX1	heme oxygenase (decycling) 1	NM_002133	9.92066	-2.01146
	(Hs.335413)		XR_109724	5.25941	2.75403
	SERPINE1	serpin peptidase inhibitor, clade E (nexin, plasminogen activator inhibitor type 1), member 1	NM_000602	4.90913	-2.9151
	C1orf213	chromosome 1 open reading frame 213	NR_033690	5.79524	2.79914
	IL11	interleukin 11	NM_000641	4.15564	-4.05263
	ADSS	adenylosuccinate synthase	NM_001126	8.11947	-1.51168
	C11orf86	chromosome 11 open reading frame 86	NM_001136485	4.54105	-3.06702
	ZNF226	zinc finger protein 226	NM_001032374	9.10313	1.62418
	LOC387647	patched domain containing 3 pseudogene	NR_003930	5.22604	-3.64523
	TGM1	transglutaminase 1 (K polypeptide epidermal type I, protein-glutamine-gamma-glutamyltransferase)	NM_000359	4.60997	3.21735
	FST	follistatin	NM_013409	6.09443	-2.74395
	PELI2	pellino homolog 2 (Drosophila)	NM_021255	5.85202	2.44981
	AHNAK	AHNAK nucleoprotein	NM_024060	10.3473	1.9632
	GPR56	G protein-coupled receptor 56	NM_201525	10.2601	-1.20801
	ABCC6	ATP-binding cassette, sub-family C (CFTR/MRP), member 6	NM_001079528	6.24104	2.22755
	FOSB	FBJ murine osteosarcoma viral oncogene homolog B	NM_006732	3.9511	-3.18555
	HIST1H4J	histone cluster 1, H4j	NM_021968	8.78778	-1.46905
	CNPY2	canopy 2 homolog (zebrafish)	NM_014255	12.1504	-1.1684
	(ENST00000520538)		XR_108874	6.19861	2.7895
	C17orf108	chromosome 17 open reading frame 108	NM_001076680	7.24822	4.41742
	NUPR1	nuclear protein, transcriptional regulator, 1	NM_001042483	8.82232	1.89406
	XLOC_l2_009442			6.89311	1.97015
	NEURL1B	neuralized homolog 1B (Drosophila)	NM_001142651	5.14172	2.81711
	XLOC_012383			4.83531	2.69961
	IL4I1	interleukin 4 induced 1	NM_172374	6.65873	1.97943
	WDFY3	WD repeat and FYVE domain containing 3		6.33825	2.07597
	KRT4	keratin 4	NM_002272	4.91	2.44641
	CRAT	carnitine O-acetyltransferase	NM_000755	10.299	1.20352
	LOC100505661	uncharacterized LOC100505661	XR_110599	5.32732	2.65373
	LAMC2	laminin, gamma 2	NM_005562	10.4621	-1.72962
	PDK4	pyruvate dehydrogenase kinase, isozyme 4	NM_002612	9.38149	1.92671
	LOC730183	uncharacterized LOC730183	XR_109284	5.36637	2.33621
	PHLDA2	pleckstrin homology-like domain, family A, member 2	NM_003311	10.8035	-1.13397
	SLC2A14	solute carrier family 2 (facilitated glucose transporter), member 14		6.08335	2.41984
	LOC100505771	uncharacterized LOC100505771	XR_109592	8.04424	1.96661
	PTHLH	parathyroid hormone-like hormone	NM_198965	5.67426	-2.29469
	XLOC_l2_003758			4.76617	-2.67893
	RN18S1	RNA, 18S ribosomal 1	NR_003286	13.0144	1.46774
	SLC6A16	solute carrier family 6, member 16	NM_014037	5.57921	3.24133
	LOC645722	uncharacterized LOC645722	XR_132630	7.82881	1.53864
	HMGA2	high mobility group AT-hook 2	NM_003483	9.1558	-1.56028
	LOC152217	uncharacterized LOC152217	NR_024388	10.7604	1.38175
	LOC100507316	uncharacterized LOC100507316	XR_133508	9.37001	1.7225
	BAIAP2L2	BAI1-associated protein 2-like 2	NM_025045	9.30559	1.39189
	C20orf106	chromosome 20 open reading frame 106	NM_001012971	6.01265	2.69718
	HIST1H2AE	histone cluster 1, H2ae	NM_021052	4.95573	2.68623
	LOC729887	uncharacterized LOC729887		7.87268	2.02805
	PMEPA1	prostate transmembrane protein, androgen induced 1	NM_020182	9.27261	-1.54919
	JAK3	Janus kinase 3	NM_000215	6.46961	2.59385
	PTTG2	pituitary tumor-transforming 2	NM_006607	10.9885	1.38206
	LRRC2	leucine rich repeat containing 2	NM_024512	4.49111	3.11536
	NT5E	5'-nucleotidase, ecto (CD73)	NM_002526	7.14567	-1.85121
	IFIT1	interferon-induced protein with tetratricopeptide repeats 1	NM_001548	6.19055	2.52945
	PPP6R1	protein phosphatase 6, regulatory subunit 1	NM_014931	5.14071	2.33942
	LOC100507458	uncharacterized LOC100507458	XR_109247	4.44385	3.12574
	NRP2	neuropilin 2	NM_201264	5.26306	3.46971
	LOC100506860		XR_108813	6.65059	3.07006
	LOC100507739		XR_132660	5.6202	-2.16965
	CDKN3	cyclin-dependent kinase inhibitor 3	NM_005192	10.4938	1.81755
	RBFOX3	RNA binding protein, fox-1 homolog (C. elegans) 3	NM_001082575	9.25799	3.30889
	CRTC3	CREB regulated transcription coactivator 3	NM_022769	5.11992	2.43899
	MEG3	maternally expressed 3 (non-protein coding)	NR_003531	7.73464	-1.81187
	XLOC_010952			7.78119	2.61733
	LOC100216545	uncharacterized LOC100216545	NR_024586	7.62423	1.72197
	TPM4	tropomyosin 4	NM_003290	9.85506	-1.31156
	HOTAIRM1	HOXA transcript antisense RNA, myeloid-specific 1 (non-protein coding)	NR_038366	7.19231	2.05065
	LOC100288911	uncharacterized LOC100288911	NR_037631	8.57873	1.45789
	C11orf71	chromosome 11 open reading frame 71	NM_019021	7.29369	2.04051
	SSH2	slingshot homolog 2 (Drosophila)		8.18106	1.80521
	C1QTNF6	C1q and tumor necrosis factor related protein 6	NM_031910	6.77269	2.34884
	HERC4	hect domain and RLD 4	NM_022079	7.3162	-1.75068
	LOC100128822	uncharacterized LOC100128822	NR_027387	5.1232	2.55213
	CALML4	calmodulin-like 4	NM_033429	7.07044	2.28453
	TGFBR3	transforming growth factor, beta receptor III	NM_003243	5.39659	2.31281
	CTNNBIP1	catenin, beta interacting protein 1	NM_020248	7.77801	2.37631
	MLKL	mixed lineage kinase domain-like	NM_152649	7.42907	-2.05203
	C6orf226	chromosome 6 open reading frame 226	NM_001008739	8.09059	2.3629
	LOC338799	uncharacterized LOC338799	NR_002809	7.80839	1.61276
	LOC439911	uncharacterized LOC439911		4.29626	2.93953
	CACNG6	calcium channel, voltage-dependent, gamma subunit 6	NM_145814	9.89487	2.62919
	NPTX1	neuronal pentraxin I	NM_002522	5.62372	-2.37009
	CD86	CD86 molecule	NM_006889	6.93389	1.81098
	LOC147727	uncharacterized LOC147727	NR_024333	7.47723	2.1641
	SLC48A1	solute carrier family 48 (heme transporter), member 1	NM_017842	10.1216	1.42493
	FAM117A	family with sequence similarity 117, member A	NM_030802	5.42188	2.47508
	MORN4	MORN repeat containing 4		5.96026	2.16052
	RNU4ATAC	RNA, U4atac small nuclear (U12-dependent splicing)	NR_023343	12.1231	1.08667
	ENHO	energy homeostasis associated	NM_198573	4.12116	3.59121
HCoV-229E / untreated (48h)
	Symbol	Name	RefSeq	Amean	LFC
	LTB	lymphotoxin beta (TNF superfamily, member 3)	NM_002341	5.81012	2.46911
	LOC284513	uncharacterized LOC284513		5.37637	2.31634
	ALB	albumin	NM_000477	5.24294	2.31102
	SERPINB1	serpin peptidase inhibitor, clade B (ovalbumin), member 1	NM_030666	9.82774	1.28254
	PLEK2	pleckstrin 2	NM_016445	7.79521	-3.08443
	KRT8	keratin 8	NM_002273	13.3937	1.2289
	NEURL3	neuralized homolog 3 (Drosophila) pseudogene	NR_026875	5.8309	3.8222
	SFRP1	secreted frizzled-related protein 1	NM_003012	5.88991	-2.06623
	PLOD2	procollagen-lysine, 2-oxoglutarate 5-dioxygenase 2	NM_182943	9.72437	-1.23854
	DDIT4	DNA-damage-inducible transcript 4	NM_019058	10.1532	2.00311
	PTGS2	prostaglandin-endoperoxide synthase 2 (prostaglandin G/H synthase and cyclooxygenase)	NM_000963	9.29797	1.72878
	HERPUD1	homocysteine-inducible, endoplasmic reticulum stress-inducible, ubiquitin-like domain member 1	NM_014685	9.74693	2.87045
	XLOC_008088			5.49451	2.37922
	CXCL1	chemokine (C-X-C motif) ligand 1 (melanoma growth stimulating activity, alpha)	NM_001511	12.2258	1.3625
	LOC100507303	uncharacterized LOC100507303	XR_109242	10.4507	1.18512
	CCL2	chemokine (C-C motif) ligand 2	NM_002982	11.9765	2.31384
	IFIT2	interferon-induced protein with tetratricopeptide repeats 2	NM_001547	4.45745	3.0924
	HMGB3P1	high mobility group box 3 pseudogene 1	NR_002165	9.74727	1.23139
	SAT1	spermidine/spermine N1-acetyltransferase 1	NM_002970	12.2652	1.14914
	DUSP1	dual specificity phosphatase 1	NM_004417	8.20788	1.67262
	KCNMA1	potassium large conductance calcium-activated channel, subfamily M, alpha member 1	NM_002247	6.02479	-2.37881
	CCDC106	coiled-coil domain containing 106	NM_013301	9.81584	1.24867
	FICD	FIC domain containing	NM_007076	7.02896	2.16364
	NGEF	neuronal guanine nucleotide exchange factor	NM_019850	7.61467	-1.86114
	DHRS3	dehydrogenase/reductase (SDR family) member 3	NM_004753	10.332	1.4269
	DPM3	dolichyl-phosphate mannosyltransferase polypeptide 3	NM_018973	10.613	1.13235
	FADS1	fatty acid desaturase 1	NM_013402	9.83637	-1.63662
	KRT8P12	keratin 8 pseudogene 12		12.3121	1.33915
	C5orf13	chromosome 5 open reading frame 13	NM_004772	5.98934	2.06248
	(ENST00000425412)			7.63111	-1.66643
	CDH1	cadherin 1, type 1, E-cadherin (epithelial)	NM_004360	6.31635	2.50865
	MT1A	metallothionein 1A	NM_005946	11.5464	-1.13409
	LXN	latexin	NM_020169	8.9194	1.42518
	PP7080	uncharacterized LOC25845	NR_024158	7.71516	1.61115
	GDF15	growth differentiation factor 15	NM_004864	13.3112	1.81494
	PPP1R14A	protein phosphatase 1, regulatory (inhibitor) subunit 14A	NM_033256	10.3751	-1.42271
	TFF1	trefoil factor 1	NM_003225	7.58442	-3.02321
	HIST1H2AH	histone cluster 1, H2ah	NM_080596	10.5307	-1.34445
	TNFAIP2	tumor necrosis factor, alpha-induced protein 2	NM_006291	14.0641	1.28393
	ALDH1A3	aldehyde dehydrogenase 1 family, member A3	NM_000693	10.1839	1.26717
	BEX2	brain expressed X-linked 2	NM_001168399	7.25772	1.83895
	ZNF469	zinc finger protein 469	NM_001127464	6.52238	-1.84262
	RASSF10	Ras association (RalGDS/AF-6) domain family (N-terminal) member 10	NM_001080521	4.25159	-2.8415
	ATF6B	activating transcription factor 6 beta	NM_004381	4.81077	-2.65687
	PODXL	podocalyxin-like	NM_001018111	9.75257	-1.63489
	C5orf55	chromosome 5 open reading frame 55	NM_138464	5.37278	2.48357
	TPM1	tropomyosin 1 (alpha)	NM_001018004	10.1602	-1.40918
	RIBC2	RIB43A domain with coiled-coils 2	NM_015653	4.76741	-2.61997
	RELL2	RELT-like 2	NM_173828	7.48803	1.74337
	UBOX5	U-box domain containing 5	NM_014948	4.63488	3.20244
	C21orf119	chromosome 21 open reading frame 119	NR_026845	7.1272	2.73192
	HIST1H3B	histone cluster 1, H3b	NM_003537	9.41099	-1.34455
	INSR	insulin receptor	NM_000208	5.12654	2.4362
	SGSH	N-sulfoglucosamine sulfohydrolase	NM_000199	8.81589	1.67224
	H1F0	H1 histone family, member 0	NM_005318	8.87381	1.73268
	VPS18	vacuolar protein sorting 18 homolog (S. cerevisiae)	NM_020857	8.80328	1.44251
	ICAM1	intercellular adhesion molecule 1	NM_000201	6.56885	3.30839
	HSPA5	heat shock 70kDa protein 5 (glucose-regulated protein, 78kDa)	NM_005347	7.39106	1.724
	HSP90AA2	heat shock protein 90kDa alpha (cytosolic), class A member 2		12.139	-1.11516
	PLA2G16	phospholipase A2, group XVI	NM_007069	11.8772	1.1077
	ALDH3A1	aldehyde dehydrogenase 3 family, member A1	NM_001135168	13.2925	1.32149
	(Hs.335413)		XR_109724	5.25941	2.75825
	SERPINE1	serpin peptidase inhibitor, clade E (nexin, plasminogen activator inhibitor type 1), member 1	NM_000602	4.90913	-2.73219
	C1orf213	chromosome 1 open reading frame 213	NR_033690	5.79524	2.6309
	IL11	interleukin 11	NM_000641	4.15564	-3.23259
	TMEM170B	transmembrane protein 170B	NM_001100829	5.26419	2.58922
	ASMTL	acetylserotonin O-methyltransferase-like	NM_004192	8.4057	1.52668
	XLOC_008559			6.46871	2.13517
	C1S	complement component 1, s subcomponent	NM_001734	10.461	1.20145
	LOC645553	uncharacterized LOC645553		10.0754	1.60982
	PNRC1	proline-rich nuclear receptor coactivator 1	NM_006813	9.21033	1.40426
	HIST1H4H	histone cluster 1, H4h	NM_003543	7.51479	-1.62678
	XLOC_013194			7.03127	2.03103
	ZNF226	zinc finger protein 226	NM_001032374	9.10313	1.41987
	CD44	CD44 molecule (Indian blood group)	NM_000610	12.3711	-1.10255
	LOC387647	patched domain containing 3 pseudogene	NR_003930	5.22604	-2.3473
	PDCD2	programmed cell death 2	NM_002598	8.63453	-1.3957
	LY6K	lymphocyte antigen 6 complex, locus K	NM_017527	7.23621	-2.15526
	TGM1	transglutaminase 1 (K polypeptide epidermal type I, protein-glutamine-gamma-glutamyltransferase)	NM_000359	4.60997	3.76357
	FST	follistatin	NM_013409	6.09443	-3.55529
	GABARAPL1	GABA(A) receptor-associated protein like 1	NM_031412	8.52584	1.53571
	MGST1	microsomal glutathione S-transferase 1	NM_145791	13.2631	-1.09532
	BHLHE41	basic helix-loop-helix family, member e41	NM_030762	5.07278	2.48587
	PELI2	pellino homolog 2 (Drosophila)	NM_021255	5.85202	2.38203
	AHNAK	AHNAK nucleoprotein	NM_024060	10.3473	2.62286
	GPR56	G protein-coupled receptor 56	NM_201525	10.2601	-1.78704
	ABCC6	ATP-binding cassette, sub-family C (CFTR/MRP), member 6	NM_001079528	6.24104	2.12449
	CCL5	chemokine (C-C motif) ligand 5	NM_002985	6.9769	2.64475
	ANXA5	annexin A5	NM_001154	11.8998	-1.29635
	HIST1H4J	histone cluster 1, H4j	NM_021968	8.78778	-1.47711
	CXCL5	chemokine (C-X-C motif) ligand 5	NM_002994	14.206	0.924059
	CNPY2	canopy 2 homolog (zebrafish)	NM_014255	12.1504	-1.18604
	PYGL	phosphorylase, glycogen, liver	NM_002863	8.8479	-1.68915
	HIST1H4K	histone cluster 1, H4k	NM_003541	9.6888	-1.68612
	(ENST00000520538)		XR_108874	6.19861	2.70575
	PPP1R3B	protein phosphatase 1, regulatory subunit 3B	NM_001201329	6.10188	2.24697
	CENPI	centromere protein I	NM_006733	4.38093	-3.01343
	EFR3B	EFR3 homolog B (S. cerevisiae)	NM_014971	8.96586	-1.44063
	C17orf108	chromosome 17 open reading frame 108	NM_001076680	7.24822	4.98298
	SCARNA16	small Cajal body-specific RNA 16	NR_003013	7.57995	1.66772
	FGFBP1	fibroblast growth factor binding protein 1	NM_005130	8.26999	-1.55698
	PLK2	polo-like kinase 2	NM_006622	11.4212	1.0796
	(Hs.180257)			6.42256	2.79119
	NUPR1	nuclear protein, transcriptional regulator, 1	NM_001042483	8.82232	3.05752
	NEURL1B	neuralized homolog 1B (Drosophila)	NM_001142651	5.14172	2.52543
	LOC400099	uncharacterized LOC400099	XR_110132	7.13168	1.68584
	SBSN	suprabasin	NM_001166034	5.52425	-2.94004
	CNTNAP3B	contactin associated protein-like 3B	NM_001201380	10.6896	1.148
	FANCB	Fanconi anemia, complementation group B	NM_001018113	4.45257	-3.28819
	IL4I1	interleukin 4 induced 1	NM_172374	6.65873	2.53476
	MT1B	metallothionein 1B	NM_005947	11.5868	-1.28371
	WDFY3	WD repeat and FYVE domain containing 3		6.33825	2.23497
	XLOC_005737			7.21375	2.37687
	KRT4	keratin 4	NM_002272	4.91	3.13699
	TUBA4A	tubulin, alpha 4a	NM_006000	12.2222	-1.0765
	MT1E	metallothionein 1E	NM_175617	10.1321	-1.19686
	SPNS2	spinster homolog 2 (Drosophila)	NM_001124758	5.04151	-2.5604
	DARS2	aspartyl-tRNA synthetase 2, mitochondrial	NM_018122	7.4534	-1.64245
	TRAPPC2P1	trafficking protein particle complex 2 pseudogene 1	NR_002166	8.86243	1.57825
	LAMC2	laminin, gamma 2	NM_005562	10.4621	-3.56704
	CLMP	CXADR-like membrane protein	NM_024769	6.06825	-2.65122
	PDK4	pyruvate dehydrogenase kinase, isozyme 4	NM_002612	9.38149	2.1902
	DCBLD2	discoidin, CUB and LCCL domain containing 2	NM_080927	12.889	-1.19439
	FDXR	ferredoxin reductase	NM_004110	12.5932	1.14586
	LOC730183	uncharacterized LOC730183	XR_109284	5.36637	2.57204
	PHLDA2	pleckstrin homology-like domain, family A, member 2	NM_003311	10.8035	-1.31526
	IGFBP1	insulin-like growth factor binding protein 1	NM_000596	7.88773	-2.27352
	APOH	apolipoprotein H (beta-2-glycoprotein I)	NM_000042	7.86734	-1.54643
	OXTR	oxytocin receptor	NM_000916	6.63907	-1.91731
	RARRES3	retinoic acid receptor responder (tazarotene induced) 3	NM_004585	8.33453	2.07277
	SLC2A14	solute carrier family 2 (facilitated glucose transporter), member 14		6.08335	3.1144
	LOC100505771	uncharacterized LOC100505771	XR_109592	8.04424	1.91768
	ISG15	ISG15 ubiquitin-like modifier	NM_005101	7.92027	1.96022
	ZDHHC11	zinc finger, DHHC-type containing 11	NM_024786	8.07393	-1.6947
	DUSP8	dual specificity phosphatase 8	NM_004420	6.92579	1.85869
	RN18S1	RNA, 18S ribosomal 1	NR_003286	13.0144	2.52015
	MX1	myxovirus (influenza virus) resistance 1, interferon-inducible protein p78 (mouse)	NM_002462	4.54021	4.01621
	VIM	vimentin	NM_003380	14.6864	-0.857708
	SLC6A16	solute carrier family 6, member 16	NM_014037	5.57921	2.53449
	HIST1H4F	histone cluster 1, H4f	NM_003540	7.43287	-2.11509
	EPB41L4A-AS1	EPB41L4A antisense RNA 1 (non-protein coding)	NR_015370	11.6394	1.25589
	HMGA2	high mobility group AT-hook 2	NM_003483	9.1558	-2.02867
	XLOC_l2_006821			5.6298	2.58284
	LOC152217	uncharacterized LOC152217	NR_024388	10.7604	1.13916
	LOC100507316	uncharacterized LOC100507316	XR_133508	9.37001	1.62466
	AP1S2	adaptor-related protein complex 1, sigma 2 subunit	NM_003916	6.58333	-1.92322
	BAIAP2L2	BAI1-associated protein 2-like 2	NM_025045	9.30559	1.50829
	LOC282997	uncharacterized LOC282997	NR_026932	5.38635	2.54027
	SLC6A14	solute carrier family 6 (amino acid transporter), member 14	NM_007231	5.33096	2.90662
	XLOC_010257			3.01215	-4.42
	MT2A	metallothionein 2A	NM_005953	13.5352	-1.24673
	RNF43	ring finger protein 43	NM_017763	8.53376	1.48641
	SLIT3	slit homolog 3 (Drosophila)	NM_003062	9.23189	-1.56846
	CAPN2	calpain 2, (m/II) large subunit	NM_001748	12.9893	-1.13454
	HIST1H2AE	histone cluster 1, H2ae	NM_021052	4.95573	2.55725
	HIST2H4B	histone cluster 2, H4b	NM_001034077	8.07656	-1.5131
	TGFBI	transforming growth factor, beta-induced, 68kDa	NM_000358	13.8822	-1.02432
	LOC729887	uncharacterized LOC729887		7.87268	1.89203
	FGL1	fibrinogen-like 1	NM_201553	8.73346	-1.7493
	RBL1	retinoblastoma-like 1 (p107)	NM_002895	5.38888	-2.23251
	UCP2	uncoupling protein 2 (mitochondrial, proton carrier)	NM_003355	6.83362	1.80574
	PMEPA1	prostate transmembrane protein, androgen induced 1	NM_020182	9.27261	-2.50745
	FAM111B	family with sequence similarity 111, member B	NM_198947	6.32361	-2.03042
	JAK3	Janus kinase 3	NM_000215	6.46961	2.78089
	BLVRB	biliverdin reductase B (flavin reductase (NADPH))	NM_000713	13.4023	0.958986
	SYNGR3	synaptogyrin 3	NM_004209	5.24608	2.30792
	HSPA2	heat shock 70kDa protein 2	NM_021979	9.31121	1.39728
	NBPF10	neuroblastoma breakpoint family, member 10	NM_001039703	11.5207	-1.12818
	(Hs.654874)		XM_003403780	7.90652	-1.56851
	DPP9	dipeptidyl-peptidase 9	NM_139159	7.37614	-1.75709
	FOXN3	forkhead box N3	NM_005197	5.23049	2.59414
	POLA1	polymerase (DNA directed), alpha 1, catalytic subunit	NM_016937	7.45136	-1.81858
	THRA	thyroid hormone receptor, alpha	NM_003250	8.54193	1.88667
	CYP4F3	cytochrome P450, family 4, subfamily F, polypeptide 3	NM_000896	5.0697	2.6564
	SMC1A	structural maintenance of chromosomes 1A	NM_006306	8.9837	-1.74128
	LRRC2	leucine rich repeat containing 2	NM_024512	4.49111	3.24648
	NT5E	5'-nucleotidase, ecto (CD73)	NM_002526	7.14567	-3.12565
	IFIT1	interferon-induced protein with tetratricopeptide repeats 1	NM_001548	6.19055	3.84843
	PPP6R1	protein phosphatase 6, regulatory subunit 1	NM_014931	5.14071	3.16309
	CPNE7	copine VII	NM_014427	10.1939	-1.24915
	NRP2	neuropilin 2	NM_201264	5.26306	2.83855
	LOC400958	uncharacterized LOC400958	NR_036586	7.99325	2.53213
	TCN1	transcobalamin I (vitamin B12 binding protein, R binder family)	NM_001062	4.67884	-3.5922
	ZBTB43	zinc finger and BTB domain containing 43	NM_014007	7.37926	1.81787
	TNFAIP3	tumor necrosis factor, alpha-induced protein 3	NM_006290	7.50868	2.07087
	CHRNA5	cholinergic receptor, nicotinic, alpha 5	NM_000745	6.43249	-1.94221
	ZNF165	zinc finger protein 165	NM_003447	5.76523	2.67834
	GLUL	glutamate-ammonia ligase	NM_002065	6.56103	1.83021
	A1BG	alpha-1-B glycoprotein	NM_130786	7.25072	1.73572
	GON4L	gon-4-like (C. elegans)	NM_032292	8.17078	1.48672
	XLOC_001257			8.19714	-1.64693
	PDZK1IP1	PDZK1 interacting protein 1	NM_005764	6.18973	1.93955
	LOC100506860		XR_108813	6.65059	3.42176
	RAD23B	RAD23 homolog B (S. cerevisiae)	NM_002874	8.83476	1.40931
	LOC100507739		XR_132660	5.6202	-2.1508
	CLEC11A	C-type lectin domain family 11, member A	NM_002975	7.96157	1.57163
	NCOA7	nuclear receptor coactivator 7	NM_181782	11.1172	1.15999
	CDKN3	cyclin-dependent kinase inhibitor 3	NM_005192	10.4938	1.35272
	RBFOX3	RNA binding protein, fox-1 homolog (C. elegans) 3	NM_001082575	9.25799	3.59289
	H2AFJ	H2A histone family, member J	NM_177925	11.9576	1.0261
	MEG3	maternally expressed 3 (non-protein coding)	NR_003531	7.73464	-2.71529
	XLOC_010952			7.78119	2.59035
	TPM4	tropomyosin 4	NM_003290	9.85506	-1.46444
	HOTAIRM1	HOXA transcript antisense RNA, myeloid-specific 1 (non-protein coding)	NR_038366	7.19231	1.72828
	C11orf71	chromosome 11 open reading frame 71	NM_019021	7.29369	2.32918
	SSH2	slingshot homolog 2 (Drosophila)		8.18106	1.96356
	MT1L	metallothionein 1L (gene/pseudogene)	NR_001447	11.3969	-1.27094
	HIST1H4A	histone cluster 1, H4a	NM_003538	6.27849	-2.40678
	UNG	uracil-DNA glycosylase	NM_003362	10.5943	-1.43802
	C1QTNF6	C1q and tumor necrosis factor related protein 6	NM_031910	6.77269	2.21245
	MT1H	metallothionein 1H	NM_005951	10.7459	-1.20566
	COL7A1	collagen, type VII, alpha 1	NM_000094	7.55861	-1.99911
	TRIM31	tripartite motif containing 31	NM_007028	4.78	2.52977
	XLOC_001699			7.19263	3.046
	DDIT3	DNA-damage-inducible transcript 3	NM_004083	6.037	2.2707
	HKDC1	hexokinase domain containing 1	NM_025130	9.82281	1.30968
	HIST2H3A	histone cluster 2, H3a	NM_001005464	8.34497	-1.67503
	CALML4	calmodulin-like 4	NM_033429	7.07044	1.9495
	CTNNBIP1	catenin, beta interacting protein 1	NM_020248	7.77801	2.40625
	FCGBP	Fc fragment of IgG binding protein	NM_003890	5.94084	-2.43203
	UHRF1	ubiquitin-like with PHD and ring finger domains 1	NM_013282	7.77694	-1.80627
	(Hs.596025)			7.7696	-1.612
	CARS2	cysteinyl-tRNA synthetase 2, mitochondrial (putative)	NM_024537	9.69209	-1.32641
	MLKL	mixed lineage kinase domain-like	NM_152649	7.42907	-2.08275
	EXOC3L4	exocyst complex component 3-like 4	NM_001077594	6.64387	2.63552
	C6orf226	chromosome 6 open reading frame 226	NM_001008739	8.09059	2.00681
	PPDPF	pancreatic progenitor cell differentiation and proliferation factor homolog (zebrafish)	NM_024299	12.474	1.02727
	XLOC_009382			6.41064	2.32421
	CACNG6	calcium channel, voltage-dependent, gamma subunit 6	NM_145814	9.89487	2.57822
	BMP4	bone morphogenetic protein 4	NM_001202	5.71177	2.42666
	LINC00340	long intergenic non-protein coding RNA 340	NR_015410	7.15911	2.21113
	CD86	CD86 molecule	NM_006889	6.93389	2.98078
	XLOC_l2_014077		XR_108713	3.97846	3.6282
	CHKA	choline kinase alpha	NM_001277	8.94325	1.3751
	LOC147727	uncharacterized LOC147727	NR_024333	7.47723	2.06688
	JUP	junction plakoglobin	NM_002230	9.79056	1.37409
	SLC48A1	solute carrier family 48 (heme transporter), member 1	NM_017842	10.1216	1.2526
	RNU4ATAC	RNA, U4atac small nuclear (U12-dependent splicing)	NR_023343	12.1231	1.28224
	LOC100128714	uncharacterized LOC100128714	NR_040082	4.47474	-2.72989
HCoV-229E / HCoV-229Einactive (16h)
	Symbol	Name	RefSeq	Amean	LFC
	HBCBP	HBcAg-binding protein	XR_110362	3.81338	14.091
	(Hs.676041)			4.12648	3.27901
	UNCX	UNC homeobox	NM_001080461	10.6397	1.14085
HCoV-229E / HCoV-229Einactive (24h)
	Symbol	Name	RefSeq	Amean	LFC
	HERPUD1	homocysteine-inducible, endoplasmic reticulum stress-inducible, ubiquitin-like domain member 1	NM_014685	9.74693	1.57517
	Q6JHZ7			3.66069	-9.76221
	XLOC_l2_003758			4.76617	-2.82595
	LOC389634	uncharacterized LOC389634	NR_024420	4.57602	2.62683
	SHROOM4	shroom family member 4	NM_020717	4.08115	3.0785
HCoV-229E / HCoV-229Einactive (48h)
	Symbol	Name	RefSeq	Amean	LFC
	VGF	VGF nerve growth factor inducible	NM_003378	6.53139	1.94577
	DNAJB9	DnaJ (Hsp40) homolog, subfamily B, member 9	NM_012328	7.698	2.08669
	NEURL3	neuralized homolog 3 (Drosophila) pseudogene	NR_026875	5.8309	2.83554
	RND3	Rho family GTPase 3	NM_005168	8.39604	1.60452
	HSPA1A	heat shock 70kDa protein 1A	NM_005345	10.5946	1.40466
	HERPUD1	homocysteine-inducible, endoplasmic reticulum stress-inducible, ubiquitin-like domain member 1	NM_014685	9.74693	3.04878
	DUSP1	dual specificity phosphatase 1	NM_004417	8.20788	2.09089
	FICD	FIC domain containing	NM_007076	7.02896	1.87262
	ABL2	v-abl Abelson murine leukemia viral oncogene homolog 2	NM_007314	7.89656	1.55943
	HSPA5	heat shock 70kDa protein 5 (glucose-regulated protein, 78kDa)	NM_005347	7.39106	2.15226
	BHLHE41	basic helix-loop-helix family, member e41	NM_030762	5.07278	2.43794
	KLF6	Kruppel-like factor 6	NM_001300	10.0281	2.46386
	CYR61	cysteine-rich, angiogenic inducer, 61	NM_001554	9.57466	1.79437
	GADD45A	growth arrest and DNA-damage-inducible, alpha	NM_001924	10.108	1.41196
	ATF3	activating transcription factor 3	NM_001040619	8.62835	2.85041
	IL6	interleukin 6 (interferon, beta 2)	NM_000600	6.2073	2.2684
	XLOC_l2_006821			5.6298	2.47637
	LOC100509553	ETS domain-containing protein Elk-1-like	XR_133064	4.03101	3.3112
	LOC100506563	uncharacterized LOC100506563	XR_109876	3.66965	-3.90825
	PPP1R15A	protein phosphatase 1, regulatory subunit 15A	NM_014330	7.1465	2.07008
	ZBTB43	zinc finger and BTB domain containing 43	NM_014007	7.37926	1.77619
	TNFAIP3	tumor necrosis factor, alpha-induced protein 3	NM_006290	7.50868	1.67847
	ZNF165	zinc finger protein 165	NM_003447	5.76523	2.63837
	CNR2	cannabinoid receptor 2 (macrophage)	NM_001841	2.89264	-4.2152
	CES5A	carboxylesterase 5A	NM_145024	2.81817	-4.38316
	PAMR1	peptidase domain containing associated with muscle regeneration 1	NM_015430	2.97207	-5.01961
	MAFB	v-maf musculoaponeurotic fibrosarcoma oncogene homolog B (avian)	NM_005461	2.9534	-4.8741
	TTTY21	testis-specific transcript, Y-linked 21 (non-protein coding)	NR_001535	3.10084	-4.25079
	(Hs.631550)			2.88719	-4.16372
	XLOC_l2_010458			3.20343	-3.94855
	(ENST00000377171)			2.85045	-4.56075
	CRYBB2	crystallin, beta B2	NM_000496	4.23262	-3.44144
	XLOC_001961			3.03832	-4.11301
	EGR1	early growth response 1	NM_001964	5.80714	3.82943
	DDIT3	DNA-damage-inducible transcript 3	NM_004083	6.037	3.51841
	C11orf96	chromosome 11 open reading frame 96	NM_001145033	4.22279	3.72387
	HSPA1B	heat shock 70kDa protein 1B	NM_005346	8.9474	2.03073
