# Supplementary material for: The NF-κB-dependent and -independent transcriptome and chromatin landscapes of human coronavirus 229E-infected cells
Source: PLoS Pathog. 2017 Mar 29;13(3):e1006286. doi: 10.1371/journal.ppat.1006286 (PMC5386326; doi:10.1371/journal.ppat.1006286)
Supplement: S2 Table — (XLSX) [file ppat.1006286.s012.xlsx]

## Sheet: Fig 2C
4060
Symbol	Name	RefSeq	Amean	LFC	t	p
CXCL2	chemokine (C-X-C motif) ligand 2	NM_002089	8.02317	5.11745	6.38381	3.67384e-05
CXCL1	chemokine (C-X-C motif) ligand 1 (melanoma growth stimulating activity, alpha)	NM_001511	8.60842	5.06836	6.04426	6.09681e-05
CXCL3	chemokine (C-X-C motif) ligand 3	NM_002090	5.01158	4.26332	5.96161	6.91346e-05
INHBE	inhibin, beta E	NM_031479	4.6761	3.63212	6.9802	1.56671e-05
IL23A	interleukin 23, alpha subunit p19	NM_016584	3.93101	2.51197	5.32841	0.000186942
CXCL5	chemokine (C-X-C motif) ligand 5	NM_002994	8.75091	2.22862	3.06912	0.00985005
IL8	interleukin 8	NM_000584	5.05246	2.2081	2.28195	0.0417652
BMP2	bone morphogenetic protein 2	NM_001200	10.1496	2.19682	6.41289	3.52042e-05
INHBA	inhibin, beta A	NM_002192	7.89801	1.88043	2.74651	0.0178783
TNFRSF10B	tumor necrosis factor receptor superfamily, member 10b	NM_003842	11.4635	1.52704	4.05753	0.00162527
CX3CL1	chemokine (C-X3-C motif) ligand 1	NM_002996	4.43436	1.5129	2.21311	0.0472614
VEGFA	vascular endothelial growth factor A	NM_001025370	8.82303	1.45947	4.74276	0.000493174
TGFBR2	transforming growth factor, beta receptor II (70/80kDa)	NM_001024847	11.3451	1.26671	5.17801	0.000238737
IL28RA	interleukin 28 receptor, alpha (interferon, lambda receptor)	NM_170743	7.74686	1.23568	3.15624	0.00838533
TNFRSF14	tumor necrosis factor receptor superfamily, member 14	NM_003820	5.59696	1.19309	3.01078	0.0109718
TGFB2	transforming growth factor, beta 2	NM_003238	3.87549	1.18591	1.71439	0.112436
IL15	interleukin 15	NM_172175	5.32336	0.978834	2.57842	0.0243554
TNFRSF12A	tumor necrosis factor receptor superfamily, member 12A	NM_016639	10.9195	0.960099	2.46786	0.0298142
TNFRSF21	tumor necrosis factor receptor superfamily, member 21	NM_014452	11.2171	0.914146	3.145	0.00856124
CSF1	colony stimulating factor 1 (macrophage)	NM_172212	6.33094	0.897362	1.59464	0.137071
TNFRSF6B	tumor necrosis factor receptor superfamily, member 6b, decoy	NM_003823	4.26075	0.831085	2.74801	0.0178288
GHR	growth hormone receptor	NM_000163	6.46579	0.822071	3.21463	0.00752836
IL20RB	interleukin 20 receptor beta	NM_144717	7.2295	0.817204	3.25654	0.00696831
RELT	RELT tumor necrosis factor receptor	NM_032871	9.03263	0.808461	3.35922	0.0057676
KITLG	KIT ligand	NM_000899	6.93849	0.795792	1.94464	0.0759084
TNFRSF10D	tumor necrosis factor receptor superfamily, member 10d, decoy with truncated death domain	NM_003840	11.1193	0.795263	3.83851	0.00240689
IL6R	interleukin 6 receptor	NM_000565	5.75154	0.785665	1.56295	0.144333
IFNAR1	interferon (alpha, beta and omega) receptor 1	NM_000629	5.60342	0.756724	2.97157	0.011797
IL2RG	interleukin 2 receptor, gamma	NM_000206	4.29515	0.681873	2.19118	0.0491518
ACVR1	activin A receptor, type I	NM_001105	7.80345	0.665173	2.65342	0.0212217
LEPR	leptin receptor	NM_001003680	13.752	0.62642	2.13466	0.0543585
CCL20	chemokine (C-C motif) ligand 20	NM_004591	10.3694	0.621601	1.19108	0.256908
ACVR2A	activin A receptor, type IIA	NM_001616	5.75622	0.614038	1.99551	0.06947
PDGFC	platelet derived growth factor C	NM_016205	8.6239	0.550213	1.88077	0.0847679
BMPR1A	bone morphogenetic protein receptor, type IA	NM_004329	8.41526	0.524563	2.52837	0.0266941
EPOR	erythropoietin receptor	NM_000121	4.5011	0.492925	1.48764	0.162936
IL6ST	interleukin 6 signal transducer (gp130, oncostatin M receptor)	NM_002184	8.34651	0.46797	1.86494	0.0871056
MET	met proto-oncogene (hepatocyte growth factor receptor)	NM_000245	11.9518	0.445571	1.50835	0.157626
CTF1	cardiotrophin 1	NM_001330	4.25192	0.445283	0.81961	0.428598
TNFSF9	tumor necrosis factor (ligand) superfamily, member 9	NM_003811	6.417	0.420143	1.95916	0.0740166
IL4R	interleukin 4 receptor	NM_000418	11.6593	0.411976	1.78756	0.099398
IL1RAP	interleukin 1 receptor accessory protein	NM_002182	8.23363	0.398441	1.53217	0.151703
CCR10	chemokine (C-C motif) receptor 10	NM_016602	6.51404	0.342035	0.955431	0.358424
IFNGR1	interferon gamma receptor 1	NM_000416	8.54349	0.308781	0.908628	0.381634
IL18	interleukin 18 (interferon-gamma-inducing factor)	NM_001562	6.19199	0.292053	0.430204	0.674758
TNFRSF10A	tumor necrosis factor receptor superfamily, member 10a	NM_003844	6.3369	0.224636	0.686366	0.505676
CLCF1	cardiotrophin-like cytokine factor 1	NM_013246	5.58224	0.207193	0.810731	0.433483
PLEKHO2	pleckstrin homology domain containing, family O member 2	NM_025201	6.6818	0.173884	0.809451	0.434191
PDGFA	platelet-derived growth factor alpha polypeptide	NM_002607	5.73604	0.173012	0.598993	0.560442
TNFRSF11B	tumor necrosis factor receptor superfamily, member 11b	NM_002546	6.82061	0.0844826	0.373656	0.715252
EGFR	epidermal growth factor receptor	NM_005228	6.93452	0.0265752	0.0877543	0.931536
XCR1	chemokine (C motif) receptor 1	NM_005283	4.3285	0.0245854	0.065566	0.948815
IL11RA	interleukin 11 receptor, alpha	NM_147162	5.14246	-0.0336709	-0.0921836	0.928091
PRLR	prolactin receptor	NM_000949	6.52212	-0.0858864	-0.255194	0.802943
LTBR	lymphotoxin beta receptor (TNFR superfamily, member 3)	NM_002342	8.64366	-0.09419	-0.376057	0.713513
TNFSF10	tumor necrosis factor (ligand) superfamily, member 10	NM_003810	8.15077	-0.126024	-0.210444	0.836892
TNFSF4	tumor necrosis factor (ligand) superfamily, member 4	NM_003326	4.89547	-0.142648	-0.255651	0.802599
IL10RB	interleukin 10 receptor, beta	NM_000628	5.98077	-0.144271	-0.378337	0.711863
INHBB	inhibin, beta B	NM_002193	8.41543	-0.171289	-0.258213	0.800667
IL22RA1	interleukin 22 receptor, alpha 1	NM_021258	7.5491	-0.184104	-0.508178	0.620645
LIFR	leukemia inhibitory factor receptor alpha	NM_002310	5.19272	-0.194468	-0.700342	0.497219
CCL24	chemokine (C-C motif) ligand 24	NM_002991	8.90677	-0.220094	-0.391083	0.702668
TNFRSF1A	tumor necrosis factor receptor superfamily, member 1A	NM_001065	8.15538	-0.251929	-0.663639	0.51961
CSF3R	colony stimulating factor 3 receptor (granulocyte)	NM_156039	9.71281	-0.253337	-1.10892	0.289438
CCL16	chemokine (C-C motif) ligand 16	NM_004590	7.01953	-0.27221	-0.72465	0.482714
ACVR2B	activin A receptor, type IIB	NM_001106	6.90936	-0.287022	-0.838774	0.418177
IL17RA	interleukin 17 receptor A	NM_014339	9.90271	-0.307491	-1.28759	0.222438
IFNGR2	interferon gamma receptor 2 (interferon gamma transducer 1)	NM_005534	5.37236	-0.312115	-0.897442	0.387333
PDGFRA	platelet-derived growth factor receptor, alpha polypeptide	NM_006206	7.21417	-0.367091	-1.02888	0.324056
CCR6	chemokine (C-C motif) receptor 6	NM_031409	8.50789	-0.380008	-1.1556	0.27059
XCL1	chemokine (C motif) ligand 1	NM_002995	5.67822	-0.384992	-1.2999	0.218326
VEGFB	vascular endothelial growth factor B	NM_003377	10.176	-0.389903	-1.68328	0.118428
OSMR	oncostatin M receptor	NM_001168355	5.82021	-0.425923	-1.25339	0.234203
PDGFRB	platelet-derived growth factor receptor, beta polypeptide	NM_002609	4.80986	-0.431843	-0.972518	0.350205
IL13RA1	interleukin 13 receptor, alpha 1	NM_001560	10.7204	-0.445122	-1.74742	0.106372
CCR1	chemokine (C-C motif) receptor 1	NM_001295	5.91389	-0.504651	-1.69549	0.116043
CCL15	chemokine (C-C motif) ligand 15	NM_032965	5.93061	-0.528205	-0.73095	0.478998
CXCL16	chemokine (C-X-C motif) ligand 16	NM_022059	8.25457	-0.533442	-2.63519	0.0219449
KIT	v-kit Hardy-Zuckerman 4 feline sarcoma viral oncogene homolog	NM_000222	4.48652	-0.558019	-1.01203	0.333534
TNFSF12	tumor necrosis factor (ligand) superfamily, member 12	NM_003809	6.22756	-0.575681	-1.89707	0.0824219
IL20RA	interleukin 20 receptor, alpha	NM_014432	4.84581	-0.580267	-1.71582	0.112168
IFNAR2	interferon (alpha, beta and omega) receptor 2	NM_000874	10.0463	-0.602829	-2.60147	0.0233471
IL15RA	interleukin 15 receptor, alpha		4.55165	-0.765533	-1.31571	0.213132
TNFRSF25	tumor necrosis factor receptor superfamily, member 25	NM_148965	6.56405	-0.813093	-2.32619	0.0385614
IL17RB	interleukin 17 receptor B	NM_018725	7.33554	-0.842492	-2.6957	0.0196329
TGFB1	transforming growth factor, beta 1	NM_000660	4.98687	-0.886251	-1.8497	0.0894125
EPO	erythropoietin	NM_000799	4.93789	-0.915054	-2.20284	0.0481376
(ENST00000381524)			2.38416
(Hs.655293)			2.15202
ACVR1B	activin A receptor, type IB	NM_020328	4.11923
AMH	anti-Mullerian hormone	NM_000479	4.34688
AMHR2	anti-Mullerian hormone receptor, type II	NM_020547	1.99419
BMP7	bone morphogenetic protein 7	NM_001719	2.74682
BMPR1B	bone morphogenetic protein receptor, type IB	NM_001203	2.29937
BMPR2	bone morphogenetic protein receptor, type II (serine/threonine kinase)	NM_001204	3.73958
CCL1	chemokine (C-C motif) ligand 1	NM_002981	2.65219
CCL11	chemokine (C-C motif) ligand 11	NM_002986	2.14914
CCL13	chemokine (C-C motif) ligand 13	NM_005408	1.80826
CCL14	chemokine (C-C motif) ligand 14	NM_032963	3.40396
CCL17	chemokine (C-C motif) ligand 17	NM_002987	2.39106
CCL18	chemokine (C-C motif) ligand 18 (pulmonary and activation-regulated)	NM_002988	2.23792
CCL19	chemokine (C-C motif) ligand 19	NM_006274	2.3932
CCL2	chemokine (C-C motif) ligand 2	NM_002982	2.33025
CCL21	chemokine (C-C motif) ligand 21	NM_002989	2.19643
CCL22	chemokine (C-C motif) ligand 22	NM_002990	1.96032
CCL23	chemokine (C-C motif) ligand 23	NM_005064	1.88194
CCL25	chemokine (C-C motif) ligand 25	NM_005624	2.17775
CCL26	chemokine (C-C motif) ligand 26	NM_006072	3.70502
CCL27	chemokine (C-C motif) ligand 27	NM_006664	2.65308
CCL28	chemokine (C-C motif) ligand 28	NM_148672	2.30723
CCL3	chemokine (C-C motif) ligand 3	NM_002983	3.04639
CCL3L3	chemokine (C-C motif) ligand 3-like 3	NM_001001437	2.52014
CCL4	chemokine (C-C motif) ligand 4	NM_002984	3.36822
CCL5	chemokine (C-C motif) ligand 5	NM_002985	2.24891
CCL7	chemokine (C-C motif) ligand 7	NM_006273	1.7643
CCL8	chemokine (C-C motif) ligand 8	NM_005623	2.3646
CCR2	chemokine (C-C motif) receptor 2	NM_001123041	2.2746
CCR3	chemokine (C-C motif) receptor 3	NM_001837	2.11607
CCR4	chemokine (C-C motif) receptor 4	NM_005508	2.14732
CCR5	chemokine (C-C motif) receptor 5	NM_000579	3.23743
CCR7	chemokine (C-C motif) receptor 7	NM_001838	2.25596
CCR8	chemokine (C-C motif) receptor 8	NM_005201	2.00201
CCR9	chemokine (C-C motif) receptor 9	NM_031200	2.2412
CD27	CD27 molecule	NM_001242	2.38001
CD40	CD40 molecule, TNF receptor superfamily member 5	NM_001250	2.14904
CD40LG	CD40 ligand	NM_000074	2.15113
CD70	CD70 molecule	NM_001252	2.16661
CNTF	ciliary neurotrophic factor	NM_000614	3.16096
CNTFR	ciliary neurotrophic factor receptor	NM_147164	2.24996
CRLF2	cytokine receptor-like factor 2	NM_001012288	2.93666
CSF1R	colony stimulating factor 1 receptor	NM_005211	2.29166
CSF2	colony stimulating factor 2 (granulocyte-macrophage)	NM_000758	2.2202
CSF2RA	colony stimulating factor 2 receptor, alpha, low-affinity (granulocyte-macrophage)	NM_172249	2.23018
CSF2RB	colony stimulating factor 2 receptor, beta, low-affinity (granulocyte-macrophage)	NM_000395	2.42083
CSF3	colony stimulating factor 3 (granulocyte)	NM_000759	2.55323
CX3CR1	chemokine (C-X3-C motif) receptor 1	NM_001337	2.47374
CXCL10	chemokine (C-X-C motif) ligand 10	NM_001565	2.97092
CXCL11	chemokine (C-X-C motif) ligand 11	NM_005409	1.9109
CXCL12	chemokine (C-X-C motif) ligand 12	NM_001033886	2.72625
CXCL13	chemokine (C-X-C motif) ligand 13	NM_006419	2.07163
CXCL14	chemokine (C-X-C motif) ligand 14	NM_004887	2.19243
CXCL6	chemokine (C-X-C motif) ligand 6 (granulocyte chemotactic protein 2)	NM_002993	2.10046
CXCL9	chemokine (C-X-C motif) ligand 9	NM_002416	2.25301
CXCR1	chemokine (C-X-C motif) receptor 1	NM_000634	2.3149
CXCR2	chemokine (C-X-C motif) receptor 2	NM_001557	1.95738
CXCR3	chemokine (C-X-C motif) receptor 3	NM_001142797	2.70453
CXCR4	chemokine (C-X-C motif) receptor 4	NM_001008540	2.24446
CXCR5	chemokine (C-X-C motif) receptor 5	NM_032966	1.93356
CXCR6	chemokine (C-X-C motif) receptor 6	NM_006564	1.97922
CXCR7	chemokine (C-X-C motif) receptor 7	NM_020311	2.11393
EDA	ectodysplasin A	NM_001005610	2.54645
EDA2R	ectodysplasin A2 receptor	NM_021783	2.37767
EDAR	ectodysplasin A receptor	NM_022336	2.10482
EGF	epidermal growth factor	NM_001963	3.21098
FAS	Fas (TNF receptor superfamily, member 6)	NM_000043	2.35787
FASLG	Fas ligand (TNF superfamily, member 6)	NM_000639	2.01632
FIGF	c-fos induced growth factor (vascular endothelial growth factor D)	NM_004469	3.5802
FLT1	fms-related tyrosine kinase 1 (vascular endothelial growth factor/vascular permeability factor receptor)	NM_001160031	2.32867
FLT3	fms-related tyrosine kinase 3	NM_004119	1.91478
FLT3LG	fms-related tyrosine kinase 3 ligand	NM_001459	2.74809
FLT4	fms-related tyrosine kinase 4		2.5709
GDF5	growth differentiation factor 5	NM_000557	2.62457
GH1	growth hormone 1	NM_000515	2.84286
GH2	growth hormone 2	NM_022557	3.29009
HGF	hepatocyte growth factor (hepapoietin A; scatter factor)	NM_001010934	2.11379
IFNA10	interferon, alpha 10	NM_002171	2.63631
IFNA14	interferon, alpha 14	NM_002172	2.10551
IFNA16	interferon, alpha 16	NM_002173	2.05089
IFNA2	interferon, alpha 2	NM_000605	1.82275
IFNA21	interferon, alpha 21	NM_002175	2.14068
IFNA4	interferon, alpha 4	NM_021068	2.95815
IFNA6	interferon, alpha 6	NM_021002	1.84873
IFNA7	interferon, alpha 7	NM_021057	1.77659
IFNA8	interferon, alpha 8	NM_002170	1.85379
IFNB1	interferon, beta 1, fibroblast	NM_002176	2.75267
IFNE	interferon, epsilon	NM_176891	2.3691
IFNG	interferon, gamma	NM_000619	2.03407
IFNK	interferon, kappa	NM_020124	2.19148
IFNW1	interferon, omega 1	NM_002177	1.64511
IL10	interleukin 10	NM_000572	2.28754
IL10RA	interleukin 10 receptor, alpha	NM_001558	2.45954
IL11	interleukin 11	NM_000641	3.57761
IL12A	interleukin 12A (natural killer cell stimulatory factor 1, cytotoxic lymphocyte maturation factor 1, p35)	NM_000882	3.04552
IL12B	interleukin 12B (natural killer cell stimulatory factor 2, cytotoxic lymphocyte maturation factor 2, p40)	NM_002187	1.86564
IL12RB1	interleukin 12 receptor, beta 1	NM_153701	2.6645
IL12RB2	interleukin 12 receptor, beta 2	NM_001559	1.82433
IL13	interleukin 13	NM_002188	1.68899
IL17A	interleukin 17A	NM_002190	2.4048
IL17B	interleukin 17B	NM_014443	3.47924
IL18R1	interleukin 18 receptor 1	NM_003855	3.73828
IL18RAP	interleukin 18 receptor accessory protein	NM_003853	3.36241
IL19	interleukin 19	NM_153758	1.80215
IL1A	interleukin 1, alpha	NM_000575	2.09614
IL1B	interleukin 1, beta	NM_000576	2.41927
IL1R1	interleukin 1 receptor, type I	NM_000877	3.88905
IL1R2	interleukin 1 receptor, type II	NM_004633	3.72884
IL2	interleukin 2	NM_000586	2.18222
IL20	interleukin 20	NM_018724	2.00521
IL21	interleukin 21	NM_021803	1.92081
IL21R	interleukin 21 receptor	NM_181078	2.49126
IL22	interleukin 22	NM_020525	2.1775
IL22RA2	interleukin 22 receptor, alpha 2	NM_052962	2.2588
IL23R	interleukin 23 receptor	NM_144701	2.0761
IL24	interleukin 24	NM_001185156	2.31631
IL25	interleukin 25	NM_022789	2.1812
IL26	interleukin 26	NM_018402	2.1634
IL28A	interleukin 28A (interferon, lambda 2)	NM_172138	3.82066
IL28B	interleukin 28B (interferon, lambda 3)	NM_172139	2.10571
IL29	interleukin 29 (interferon, lambda 1)	NM_172140	1.99189
IL2RA	interleukin 2 receptor, alpha	NM_000417	2.64216
IL2RB	interleukin 2 receptor, beta	NM_000878	3.69943
IL3	interleukin 3 (colony-stimulating factor, multiple)	NM_000588	2.02844
IL3RA	interleukin 3 receptor, alpha (low affinity)	NM_002183	1.78332
IL4	interleukin 4	NM_000589	1.93425
IL5	interleukin 5 (colony-stimulating factor, eosinophil)	NM_000879	3.52383
IL5RA	interleukin 5 receptor, alpha	NM_175725	2.55635
IL6	interleukin 6 (interferon, beta 2)	NM_000600	3.26314
IL7	interleukin 7	NM_000880	2.78967
IL7R	interleukin 7 receptor	NM_002185	2.19586
IL9	interleukin 9	NM_000590	2.34484
IL9R	interleukin 9 receptor	NM_002186	3.67322
INHBC	inhibin, beta C	NM_005538	3.01734
KDR	kinase insert domain receptor (a type III receptor tyrosine kinase)	NM_002253	2.07195
LEP	leptin	NM_000230	2.18231
LIF	leukemia inhibitory factor (cholinergic differentiation factor)	NM_002309	4.2446
LTA	lymphotoxin alpha (TNF superfamily, member 1)	NM_000595	2.21221
LTB	lymphotoxin beta (TNF superfamily, member 3)	NM_002341	3.89967
MPL	myeloproliferative leukemia virus oncogene	NM_005373	2.8692
NGFR	nerve growth factor receptor	NM_002507	2.08672
OSM	oncostatin M		2.33297
PDGFB	platelet-derived growth factor beta polypeptide	NM_002608	3.42277
PF4	platelet factor 4	NM_002619	2.85979
PF4V1	platelet factor 4 variant 1	NM_002620	2.88063
PPBP	pro-platelet basic protein (chemokine (C-X-C motif) ligand 7)	NM_002704	1.96296
PRL	prolactin	NM_000948	2.06792
TGFB3	transforming growth factor, beta 3	NM_003239	3.11116
TGFBR1	transforming growth factor, beta receptor 1	NM_004612	4.23649
TNF	tumor necrosis factor	NM_000594	3.34888
TNFRSF10C	tumor necrosis factor receptor superfamily, member 10c, decoy without an intracellular domain	NM_003841	1.97948
TNFRSF11A	tumor necrosis factor receptor superfamily, member 11a, NFKB activator	NM_003839	2.3633
TNFRSF13B	tumor necrosis factor receptor superfamily, member 13B	NM_012452	2.11909
TNFRSF13C	tumor necrosis factor receptor superfamily, member 13C	NM_052945	3.22312
TNFRSF17	tumor necrosis factor receptor superfamily, member 17	NM_001192	1.83395
TNFRSF18	tumor necrosis factor receptor superfamily, member 18	NM_148901	2.58875
TNFRSF19	tumor necrosis factor receptor superfamily, member 19		3.10705
TNFRSF1B	tumor necrosis factor receptor superfamily, member 1B	NM_001066	2.75715
TNFRSF4	tumor necrosis factor receptor superfamily, member 4	NM_003327	2.55344
TNFRSF8	tumor necrosis factor receptor superfamily, member 8	NM_001243	2.11253
TNFRSF9	tumor necrosis factor receptor superfamily, member 9	NM_001561	2.94532
TNFSF11	tumor necrosis factor (ligand) superfamily, member 11	NM_003701	2.16856
TNFSF13	tumor necrosis factor (ligand) superfamily, member 13	NM_172088	2.19721
TNFSF13B	tumor necrosis factor (ligand) superfamily, member 13b	NM_006573	2.59055
TNFSF14	tumor necrosis factor (ligand) superfamily, member 14	NM_003807	2.43874
TNFSF15	tumor necrosis factor (ligand) superfamily, member 15	NM_005118	2.14862
TNFSF18	tumor necrosis factor (ligand) superfamily, member 18	NM_005092	2.06369
TNFSF8	tumor necrosis factor (ligand) superfamily, member 8	NM_001244	1.89876
TPO	thyroid peroxidase	NM_175719	2.88177
TSLP	thymic stromal lymphopoietin	NM_033035	1.91128
VEGFC	vascular endothelial growth factor C	NM_005429	1.95845
04141
Symbol	Name	RefSeq	Amean	LFC	t	p
HERPUD1	homocysteine-inducible, endoplasmic reticulum stress-inducible, ubiquitin-like domain member 1	NM_014685	12.7173	3.7241	15.2994	3.58952e-09
DDIT3	DNA-damage-inducible transcript 3	NM_004083	7.02942	3.14557	8.49765	2.18299e-06
ERO1LB	ERO1-like beta (S. cerevisiae)	NM_019891	3.75807	2.95563	6.61944	2.60883e-05
PPP1R15A	protein phosphatase 1, regulatory subunit 15A	NM_014330	7.13314	2.90742	5.32196	0.000188903
EIF2AK3	eukaryotic translation initiation factor 2-alpha kinase 3	NM_004836	5.72465	2.43785	5.54827	0.0001315
EDEM1	ER degradation enhancer, mannosidase alpha-like 1	NM_014674	5.67147	2.39926	8.35185	2.60826e-06
SEC24D	SEC24 family, member D (S. cerevisiae)	NM_014822	9.46907	1.70765	5.73693	9.77662e-05
SEC23B	Sec23 homolog B (S. cerevisiae)	NM_032985	9.25314	1.57373	4.61646	0.000611676
HYOU1	hypoxia up-regulated 1	NM_006389	6.05829	1.54609	3.15567	0.0083942
DNAJC3	DnaJ (Hsp40) homolog, subfamily C, member 3	NM_006260	9.05253	1.49592	6.12219	5.42011e-05
PREB	prolactin regulatory element binding	NM_013388	10.6813	1.45714	5.89416	7.66567e-05
SYVN1	synovial apoptosis inhibitor 1, synoviolin	NM_172230	10.3609	1.34876	4.66622	0.000561776
YOD1	YOD1 OTU deubiquinating enzyme 1 homolog (S. cerevisiae)	NM_018566	9.95015	1.29028	5.32734	0.000187266
DERL2	Der1-like domain family, member 2	NM_016041	10.3818	1.23833	5.80286	8.82489e-05
SSR1	signal sequence receptor, alpha	NM_003144	11.6097	1.20891	5.30523	0.000194083
DNAJB2	DnaJ (Hsp40) homolog, subfamily B, member 2	NM_006736	10.8639	1.17807	4.47534	0.000779998
SEL1L	sel-1 suppressor of lin-12-like (C. elegans)	NM_005065	7.29469	1.17372	1.74793	0.106281
TRAF2	TNF receptor-associated factor 2	NM_021138	11.2608	1.16176	4.69867	0.000531544
SELS	selenoprotein S	NM_018445	9.6183	1.13077	5.05062	0.000294418
ERLEC1	endoplasmic reticulum lectin 1	NM_015701	9.71942	1.08299	4.84486	0.000415026
SEC24C	SEC24 family, member C (S. cerevisiae)	NM_004922	12.8781	1.00656	4.44393	0.000823644
ATF4	activating transcription factor 4 (tax-responsive enhancer element B67)	NM_001675	14.4987	0.94851	4.70387	0.000526863
XBP1	X-box binding protein 1	NM_005080	14.4011	0.898282	3.99944	0.00180279
EDEM2	ER degradation enhancer, mannosidase alpha-like 2	NM_018217	7.5101	0.885475	3.37323	0.0056209
DNAJB11	DnaJ (Hsp40) homolog, subfamily B, member 11	NM_016306	11.787	0.847147	3.67862	0.00321522
HSPA4L	heat shock 70kDa protein 4-like	NM_014278	4.70966	0.798588	2.40219	0.0336005
HSP90B1	heat shock protein 90kDa beta (Grp94), member 1	NM_003299	14.2152	0.796905	3.3805	0.00554625
SEC61A1	Sec61 alpha 1 subunit (S. cerevisiae)	NM_013336	10.3087	0.751753	2.76237	0.0173627
DNAJC10	DnaJ (Hsp40) homolog, subfamily C, member 10	NM_018981	9.30333	0.745839	2.44774	0.0309284
NPLOC4	nuclear protein localization 4 homolog (S. cerevisiae)	NM_017921	12.8305	0.674731	3.19748	0.00777051
SSR2	signal sequence receptor, beta (translocon-associated protein beta)	NM_003145	11.5368	0.665211	3.22337	0.00740792
VCP	valosin containing protein	NM_007126	14.4648	0.657057	3.02085	0.0107695
MAP2K7	mitogen-activated protein kinase kinase 7	NM_145185	10.9657	0.647025	2.85813	0.0145491
EDEM3	ER degradation enhancer, mannosidase alpha-like 3	NM_025191	9.92836	0.632131	1.78187	0.100361
PDIA4	protein disulfide isomerase family A, member 4	NM_004911	10.2561	0.618275	2.48569	0.0288597
MOGS	mannosyl-oligosaccharide glucosidase	NM_006302	11.2629	0.583007	2.65772	0.0210545
HSPA5	heat shock 70kDa protein 5 (glucose-regulated protein, 78kDa)	NM_005347	10.2576	0.567802	2.30475	0.0400836
TRAM1	translocation associated membrane protein 1	NM_014294	11.6756	0.565676	2.54868	0.02572
PDIA3	protein disulfide isomerase family A, member 3	NM_005313	12.074	0.559104	2.72977	0.0184387
MAN1A2	mannosidase, alpha, class 1A, member 2	NM_006699	7.10072	0.513891	1.73676	0.108296
DERL1	Der1-like domain family, member 1	NM_024295	7.39443	0.467499	1.82919	0.092602
ATF6	activating transcription factor 6	NM_007348	7.87136	0.464253	1.78274	0.100213
CALR	calreticulin	NM_004343	14.9263	0.463157	2.03781	0.0645057
SIL1	SIL1 homolog, endoplasmic reticulum chaperone (S. cerevisiae)	NM_001037633	8.02215	0.456312	1.88739	0.0838078
SEC31A	SEC31 homolog A (S. cerevisiae)	NM_001077207	11.0164	0.455746	1.96104	0.0737749
SSR3	signal sequence receptor, gamma (translocon-associated protein gamma)	NM_007107	5.88516	0.432917	1.73253	0.109069
UGGT1	UDP-glucose glycoprotein glucosyltransferase 1	NM_020120	8.83292	0.416451	1.14893	0.273221
UBE2J1	ubiquitin-conjugating enzyme E2, J1, U	NM_016021	8.21822	0.397231	1.73168	0.109225
CANX	calnexin	NM_001746	9.87099	0.37234	1.16747	0.265948
SEC24A	SEC24 family, member A (S. cerevisiae)	NM_021982	8.68465	0.360446	1.60679	0.134373
RPN2	ribophorin II	NM_002951	12.9874	0.346388	1.65224	0.124685
P4HB	prolyl 4-hydroxylase, beta polypeptide	NM_000918	14.7983	0.34143	1.65768	0.123567
CKAP4	cytoskeleton-associated protein 4	NM_006825	11.1553	0.330125	1.06056	0.310006
DNAJB1	DnaJ (Hsp40) homolog, subfamily B, member 1	NM_006145	8.65516	0.328383	1.24861	0.235886
EIF2AK4	eukaryotic translation initiation factor 2 alpha kinase 4	NM_001013703	9.07769	0.323122	1.49429	0.161214
MAP3K5	mitogen-activated protein kinase kinase kinase 5	NM_005923	5.44548	0.283847	0.489863	0.633973
PDIA6	protein disulfide isomerase family A, member 6	NM_005742	9.93694	0.280515	0.865843	0.403747
SEC13	SEC13 homolog (S. cerevisiae)	NM_183352	14.4493	0.272161	1.3221	0.211061
BAK1	BCL2-antagonist/killer 1	NM_001188	9.0849	0.26529	1.27566	0.226487
PLAA	phospholipase A2-activating protein	NM_001031689	7.44739	0.258226	1.03488	0.321361
SAR1B	SAR1 homolog B (S. cerevisiae)	NM_001033503	9.18017	0.249287	0.818845	0.429017
UBE4B	ubiquitination factor E4B	NM_006048	10.0901	0.234668	0.879237	0.396733
UBE2D1	ubiquitin-conjugating enzyme E2D 1	NM_003338	8.71031	0.218553	0.902084	0.384961
UBE2D3	ubiquitin-conjugating enzyme E2D 3	NM_181886	11.4222	0.217367	0.891284	0.390495
UBQLN1	ubiquilin 1	NM_013438	10.1824	0.190238	0.917268	0.377272
SEC23A	Sec23 homolog A (S. cerevisiae)	NM_006364	11.0497	0.18422	0.889309	0.391513
DNAJC1	DnaJ (Hsp40) homolog, subfamily C, member 1	NM_022365	10.1826	0.169187	0.785489	0.447571
EIF2S1	eukaryotic translation initiation factor 2, subunit 1 alpha, 35kDa	NM_004094	7.90761	0.159682	0.840766	0.417103
CAPN2	calpain 2, (m/II) large subunit	NM_001748	10.3759	0.15682	0.656511	0.524026
NGLY1	N-glycanase 1	NM_018297	12.1109	0.146299	0.750354	0.467663
UBE2G2	ubiquitin-conjugating enzyme E2G 2	NM_182688	10.6296	0.142601	0.654756	0.525116
DNAJB12	DnaJ (Hsp40) homolog, subfamily B, member 12	NM_001002762	8.52317	0.132959	0.584675	0.569719
RAD23A	RAD23 homolog A (S. cerevisiae)	NM_005053	12.5762	0.123516	0.636392	0.536606
SEC61B	Sec61 beta subunit	NM_006808	13.5787	0.0890187	0.429308	0.675393
WFS1	Wolfram syndrome 1 (wolframin)	NM_006005	9.42824	0.0763405	0.333297	0.744727
MBTPS1	membrane-bound transcription factor peptidase, site 1	NM_003791	9.81106	0.0533558	0.262125	0.797721
MBTPS2	membrane-bound transcription factor peptidase, site 2	NM_015884	6.25023	0.0526346	0.223891	0.826651
SEC63	SEC63 homolog (S. cerevisiae)	NM_007214	9.87126	0.0514707	0.21148	0.836102
TXNDC5	thioredoxin domain containing 5 (endoplasmic reticulum)	NM_030810	10.3974	0.0440251	0.201061	0.844057
RPN1	ribophorin I	NM_002950	9.5646	0.0390413	0.144376	0.887627
LMAN1	lectin, mannose-binding, 1	NM_005570	4.28435	0.0360674	0.0787882	0.938514
UBE2J2	ubiquitin-conjugating enzyme E2, J2	NM_194458	10.9727	-0.00364021	-0.018439	0.985595
HSP90AA1	heat shock protein 90kDa alpha (cytosolic), class A member 1	NM_001017963	14.6197	-0.0282833	-0.14875	0.884249
STT3A	STT3, subunit of the oligosaccharyltransferase complex, homolog A (S. cerevisiae)	NM_152713	8.69492	-0.0481873	-0.201797	0.843494
SEC24B	SEC24 family, member B (S. cerevisiae)	NM_006323	7.43277	-0.0511939	-0.260022	0.799305
DNAJA2	DnaJ (Hsp40) homolog, subfamily A, member 2	NM_005880	7.56339	-0.0594176	-0.270377	0.791516
BAG1	BCL2-associated athanogene	NM_004323	10.8551	-0.0602322	-0.253451	0.804258
HSPH1	heat shock 105kDa/110kDa protein 1	NM_006644	10.9696	-0.0605352	-0.288639	0.777839
HSPBP1	HSPA (heat shock 70kDa) binding protein, cytoplasmic cochaperone 1	NM_012267	11.4412	-0.0684274	-0.292418	0.775018
OS9	osteosarcoma amplified 9, endoplasmic reticulum lectin	NM_006812	11.0121	-0.0699831	-0.248353	0.808108
HSP90AB1	heat shock protein 90kDa alpha (cytosolic), class B member 1	NM_007355	11.4889	-0.0942828	-0.292383	0.775044
UBE2D2	ubiquitin-conjugating enzyme E2D 2	NM_181838	9.43927	-0.099647	-0.426905	0.677093
UGGT2	UDP-glucose glycoprotein glucosyltransferase 2	NM_020121	8.04922	-0.119736	-0.384954	0.707084
UBE2D4	ubiquitin-conjugating enzyme E2D 4 (putative)	NM_015983	8.99894	-0.123066	-0.580147	0.572669
STT3B	STT3, subunit of the oligosaccharyltransferase complex, homolog B (S. cerevisiae)	NM_178862	9.22198	-0.126056	-0.468663	0.647805
NSFL1C	NSFL1 (p97) cofactor (p47)	NM_016143	9.25955	-0.12626	-0.427819	0.676446
DDOST	dolichyl-diphosphooligosaccharide--protein glycosyltransferase	NM_005216	11.3945	-0.129444	-0.467119	0.648877
RRBP1	ribosome binding protein 1 homolog 180kDa (dog)	NM_001042576	12.0447	-0.130187	-0.559294	0.586365
SAR1A	SAR1 homolog A (S. cerevisiae)	NM_020150	10.9501	-0.136448	-0.638655	0.535183
UBQLN4	ubiquilin 4	NM_020131	7.75464	-0.14045	-0.616842	0.548994
DERL3	Der1-like domain family, member 3	NM_198440	9.74438	-0.146876	-0.402433	0.694522
GANAB	glucosidase, alpha; neutral AB	NM_198335	11.6827	-0.152148	-0.763516	0.460071
BAG2	BCL2-associated athanogene 2	NM_004282	9.56094	-0.157778	-0.638544	0.535253
CUL1	cullin 1	NM_003592	8.32671	-0.162152	-0.664212	0.519256
LMAN2	lectin, mannose-binding 2	NM_006816	11.2595	-0.165267	-0.508819	0.620209
DAD1	defender against cell death 1	NM_001344	12.786	-0.209496	-1.03637	0.320693
HSPA1B	heat shock 70kDa protein 1B	NM_005346	8.62053	-0.212107	-0.992072	0.340966
MAN1A1	mannosidase, alpha, class 1A, member 1	NM_005907	10.6538	-0.212973	-0.786183	0.447179
DNAJC5	DnaJ (Hsp40) homolog, subfamily C, member 5	NM_025219	8.724	-0.214012	-1.10507	0.291038
UBE2G1	ubiquitin-conjugating enzyme E2G 1	NM_003342	7.95158	-0.242355	-1.02788	0.324508
SSR4	signal sequence receptor, delta	NM_006280	11.4944	-0.243576	-1.26017	0.231834
EIF2AK2	eukaryotic translation initiation factor 2-alpha kinase 2	NM_002759	8.41284	-0.244085	-1.1596	0.269019
RAD23B	RAD23 homolog B (S. cerevisiae)	NM_002874	8.68107	-0.273679	-1.19286	0.256236
UBQLN2	ubiquilin 2	NM_013444	7.62359	-0.300054	-1.47044	0.167461
ERO1L	ERO1-like (S. cerevisiae)	NM_014584	8.29544	-0.300876	-1.33049	0.208366
MARCH6	membrane-associated ring finger (C3HC4) 6	NM_005885	8.23072	-0.304071	-1.09559	0.295003
BCAP31	B-cell receptor-associated protein 31	NM_005745	12.0575	-0.306419	-1.38781	0.190707
RNF5	ring finger protein 5	NM_006913	10.8272	-0.313083	-1.10673	0.290346
EIF2AK1	eukaryotic translation initiation factor 2-alpha kinase 1	NM_014413	10.0459	-0.315324	-1.22359	0.244854
HSPA8	heat shock 70kDa protein 8	NM_153201	12.192	-0.316656	-1.11277	0.287845
ATXN3	ataxin 3	NM_004993	6.50118	-0.337718	-1.18695	0.25847
AMFR	autocrine motility factor receptor	NM_001144	8.11548	-0.340605	-1.39737	0.187888
UFD1L	ubiquitin fusion degradation 1 like (yeast)	NM_005659	13.5103	-0.369578	-1.85006	0.0893567
MAN1B1	mannosidase, alpha, class 1B, member 1	NM_016219	8.21345	-0.389412	-1.30154	0.217781
SEC61G	Sec61 gamma subunit	NM_014302	11.3049	-0.39533	-1.78314	0.100145
SKP1	S-phase kinase-associated protein 1	NM_006930	12.4951	-0.402621	-2.00063	0.0688509
FBXO2	F-box protein 2	NM_012168	11.3193	-0.427815	-0.8969	0.387611
ERP29	endoplasmic reticulum protein 29	NM_006817	11.2617	-0.443469	-1.41197	0.183648
MAN1C1	mannosidase, alpha, class 1C, member 1	NM_020379	6.16939	-0.471719	-2.1251	0.0552893
HSPA2	heat shock 70kDa protein 2	NM_021979	7.7931	-0.482159	-1.45296	0.172168
FBXO6	F-box protein 6	NM_018438	6.03437	-0.508829	-1.51658	0.155559
RBX1	ring-box 1, E3 ubiquitin protein ligase	NM_014248	12.2396	-0.521006	-2.37458	0.0353274
HSPA1A	heat shock 70kDa protein 1A	NM_005345	10.1054	-0.557708	-2.74534	0.0179167
CAPN1	calpain 1, (mu/I) large subunit	NM_005186	7.76719	-0.61412	-1.92289	0.0788257
STUB1	STIP1 homology and U-box containing protein 1, E3 ubiquitin protein ligase	NM_005861	10.2596	-0.640089	-2.86541	0.0143549
MAPK8	mitogen-activated protein kinase 8		5.52477	-0.68805	-3.21452	0.00752982
ATF6B	activating transcription factor 6 beta	NM_004381	6.14256	-0.691964	-1.43504	0.177111
BAX	BCL2-associated X protein	NM_138764	9.84189	-0.695029	-1.65034	0.125076
UBXN6	UBX domain protein 6	NM_025241	6.96977	-0.706046	-1.9096	0.0806581
UBE2E3	ubiquitin-conjugating enzyme E2E 3	NM_006357	9.00077	-0.709522	-2.41354	0.0329141
MAPK9	mitogen-activated protein kinase 9	NM_002752	6.87268	-0.786175	-2.32352	0.0387479
PRKCSH	protein kinase C substrate 80K-H	NM_002743	7.68202	-0.868499	-2.1452	0.0533502
SEC31B	SEC31 homolog B (S. cerevisiae)	NM_015490	5.0436	-0.870968	-1.46951	0.16771
DNAJA1	DnaJ (Hsp40) homolog, subfamily A, member 1	NM_001539	10.8886	-0.921828	-3.9556	0.00194992
UBE2E1	ubiquitin-conjugating enzyme E2E 1	NM_003341	5.1203	-1.00444	-2.30502	0.040064
ATXN3L	ataxin 3-like	NM_001135995	2.04139
BCL2	B-cell CLL/lymphoma 2	NM_000657	2.55864
CRYAA	crystallin, alpha A	NM_000394	4.27697
CRYAB	crystallin, alpha B	NM_001885	3.79996
DNAJC5B	DnaJ (Hsp40) homolog, subfamily C, member 5 beta	NM_033105	2.17516
DNAJC5G	DnaJ (Hsp40) homolog, subfamily C, member 5 gamma	NM_173650	2.01658
ERN1	endoplasmic reticulum to nucleus signaling 1	NM_001433	2.58502
HSPA1L	heat shock 70kDa protein 1-like	NM_005527	3.20357
HSPA6	heat shock 70kDa protein 6 (HSP70B')		3.91366
LMAN1L	lectin, mannose-binding, 1 like	NM_021819	3.63677
MAPK10	mitogen-activated protein kinase 10	NM_138980	2.11816
NFE2L2	nuclear factor (erythroid-derived 2)-like 2	NM_006164	2.15745
PARK2	parkinson protein 2, E3 ubiquitin protein ligase (parkin)	NM_004562	2.41981
SEC61A2	Sec61 alpha 2 subunit (S. cerevisiae)	NM_018144	4.01147
SEC62	SEC62 homolog (S. cerevisiae)	NM_003262	4.24841
SVIP	small VCP/p97-interacting protein	NM_148893	4.17555
TUSC3	tumor suppressor candidate 3	NM_178234	2.06548
UBE2E2	ubiquitin-conjugating enzyme E2E 2	NM_152653	2.86894
UBQLN3	ubiquilin 3	NM_017481	2.80267
UBQLNL	ubiquilin-like	NM_145053	3.92457
04630
Symbol	Name	RefSeq	Amean	LFC	t	p
SOCS2	suppressor of cytokine signaling 2	NM_003877	5.42268	3.02742	3.7481	0.00283426
IL23A	interleukin 23, alpha subunit p19	NM_016584	3.93101	2.51197	5.32841	0.000186942
MYC	v-myc myelocytomatosis viral oncogene homolog (avian)	NM_002467	9.81928	1.96548	5.23575	0.000217261
JAK2	Janus kinase 2	NM_004972	4.30385	1.63481	3.9449	0.00198771
PIK3R1	phosphoinositide-3-kinase, regulatory subunit 1 (alpha)	NM_181523	8.41425	1.40476	5.43269	0.000158081
SOCS5	suppressor of cytokine signaling 5	NM_144949	7.01621	1.33064	6.33204	3.96476e-05
PIM1	pim-1 oncogene	NM_002648	6.97457	1.31918	3.84471	0.00238011
PIK3CB	phosphoinositide-3-kinase, catalytic, beta polypeptide	NM_006219	5.32965	1.27511	3.85002	0.00235743
IL28RA	interleukin 28 receptor, alpha (interferon, lambda receptor)	NM_170743	7.74686	1.23568	3.15624	0.00838533
SPRED1	sprouty-related, EVH1 domain containing 1	NM_152594	5.83551	1.22686	3.58094	0.00384143
CBLB	Cas-Br-M (murine) ecotropic retroviral transforming sequence b	NM_170662	8.18435	1.13957	3.68151	0.00319837
SPRY4	sprouty homolog 4 (Drosophila)	NM_030964	6.38772	0.984959	3.41574	0.00519846
IL15	interleukin 15	NM_172175	5.32336	0.978834	2.57842	0.0243554
STAM	signal transducing adaptor molecule (SH3 domain and ITAM motif) 1	NM_003473	6.29022	0.89939	2.93792	0.0125543
SOCS4	suppressor of cytokine signaling 4	NM_199421	9.08575	0.885268	3.93104	0.00203776
PIAS4	protein inhibitor of activated STAT, 4	NM_015897	5.17142	0.827511	1.51835	0.155115
GHR	growth hormone receptor	NM_000163	6.46579	0.822071	3.21463	0.00752836
IL20RB	interleukin 20 receptor beta	NM_144717	7.2295	0.817204	3.25654	0.00696831
IL6R	interleukin 6 receptor	NM_000565	5.75154	0.785665	1.56295	0.144333
IFNAR1	interferon (alpha, beta and omega) receptor 1	NM_000629	5.60342	0.756724	2.97157	0.011797
SOS1	son of sevenless homolog 1 (Drosophila)	NM_005633	4.35429	0.754716	1.87076	0.0862396
IL2RG	interleukin 2 receptor, gamma	NM_000206	4.29515	0.681873	2.19118	0.0491518
PIK3CD	phosphoinositide-3-kinase, catalytic, delta polypeptide	NM_005026	4.23801	0.673238	1.78323	0.10013
CREBBP	CREB binding protein	NM_004380	6.9895	0.632467	1.52056	0.154566
LEPR	leptin receptor	NM_001003680	13.752	0.62642	2.13466	0.0543585
SPRY2	sprouty homolog 2 (Drosophila)	NM_005842	8.48238	0.581781	2.12642	0.0551601
STAT5A	signal transducer and activator of transcription 5A	NM_003152	5.11464	0.552829	1.2822	0.22426
EP300	E1A binding protein p300	NM_001429	7.56665	0.508251	1.56501	0.14385
EPOR	erythropoietin receptor	NM_000121	4.5011	0.492925	1.48764	0.162936
IL6ST	interleukin 6 signal transducer (gp130, oncostatin M receptor)	NM_002184	8.34651	0.46797	1.86494	0.0871056
SOS2	son of sevenless homolog 2 (Drosophila)	NM_006939	5.84819	0.453135	1.8842	0.0842694
CTF1	cardiotrophin 1	NM_001330	4.25192	0.445283	0.81961	0.428598
IL4R	interleukin 4 receptor	NM_000418	11.6593	0.411976	1.78756	0.099398
CISH	cytokine inducible SH2-containing protein	NM_145071	5.36601	0.391395	0.929214	0.371299
SOCS7	suppressor of cytokine signaling 7	NM_014598	4.46169	0.378721	1.0626	0.309113
TYK2	tyrosine kinase 2	NM_003331	3.93299	0.368535	0.668542	0.516585
IFNGR1	interferon gamma receptor 1	NM_000416	8.54349	0.308781	0.908628	0.381634
PIK3R3	phosphoinositide-3-kinase, regulatory subunit 3 (gamma)	NM_003629	4.69431	0.287124	0.676973	0.511408
JAK1	Janus kinase 1	NM_002227	6.22328	0.218614	0.688149	0.504593
STAM2	signal transducing adaptor molecule (SH3 domain and ITAM motif) 2	NM_005843	4.34917	0.21503	0.425648	0.677984
CLCF1	cardiotrophin-like cytokine factor 1	NM_013246	5.58224	0.207193	0.810731	0.433483
STAT6	signal transducer and activator of transcription 6, interleukin-4 induced	NM_003153	6.63811	0.197808	0.652712	0.526388
PTPN11	protein tyrosine phosphatase, non-receptor type 11	NM_002834	10.365	0.112762	0.499159	0.626794
PIK3CA	phosphoinositide-3-kinase, catalytic, alpha polypeptide	NM_006218	6.89592	0.109521	0.476154	0.642613
BCL2L1	BCL2-like 1	NM_138578	7.7107	0.00826872	0.0284816	0.977752
PIAS3	protein inhibitor of activated STAT, 3	NM_006099	8.43911	-0.00897973	-0.0439873	0.965646
IL11RA	interleukin 11 receptor, alpha	NM_147162	5.14246	-0.0336709	-0.0921836	0.928091
IRF9	interferon regulatory factor 9	NM_006084	5.65402	-0.0568317	-0.219381	0.830083
PRLR	prolactin receptor	NM_000949	6.52212	-0.0858864	-0.255194	0.802943
SPRED2	sprouty-related, EVH1 domain containing 2	NM_181784	6.34898	-0.0901213	-0.263231	0.796889
STAT3	signal transducer and activator of transcription 3 (acute-phase response factor)	NM_213662	5.63741	-0.0905726	-0.307402	0.763866
CBL	Cas-Br-M (murine) ecotropic retroviral transforming sequence	NM_005188	6.01299	-0.104372	-0.334059	0.744166
CCND1	cyclin D1	NM_053056	7.27659	-0.114761	-0.300535	0.768971
IL10RB	interleukin 10 receptor, beta	NM_000628	5.98077	-0.144271	-0.378337	0.711863
STAT1	signal transducer and activator of transcription 1, 91kDa	NM_139266	6.87745	-0.149826	-0.456974	0.655944
PIK3R2	phosphoinositide-3-kinase, regulatory subunit 2 (beta)	NM_005027	12.6458	-0.16224	-0.803524	0.437476
GRB2	growth factor receptor-bound protein 2	NM_002086	8.90343	-0.169742	-0.598259	0.560916
STAT2	signal transducer and activator of transcription 2, 113kDa	NM_005419	8.10341	-0.170076	-0.591722	0.565142
PIAS2	protein inhibitor of activated STAT, 2	NM_004671	7.88537	-0.182212	-0.5493	0.592989
IL22RA1	interleukin 22 receptor, alpha 1	NM_021258	7.5491	-0.184104	-0.508178	0.620645
LIFR	leukemia inhibitory factor receptor alpha	NM_002310	5.19272	-0.194468	-0.700342	0.497219
PTPN6	protein tyrosine phosphatase, non-receptor type 6	NM_002831	4.30636	-0.229032	-0.567605	0.580886
CSF3R	colony stimulating factor 3 receptor (granulocyte)	NM_156039	9.71281	-0.253337	-1.10892	0.289438
SPRY1	sprouty homolog 1, antagonist of FGF signaling (Drosophila)		9.69768	-0.265827	-0.855775	0.409074
CCND3	cyclin D3	NM_001760	5.38496	-0.301146	-0.658279	0.522929
AKT1	v-akt murine thymoma viral oncogene homolog 1	NM_005163	8.14989	-0.305176	-1.43795	0.1763
IFNGR2	interferon gamma receptor 2 (interferon gamma transducer 1)	NM_005534	5.37236	-0.312115	-0.897442	0.387333
STAT5B	signal transducer and activator of transcription 5B	NM_012448	7.01826	-0.420963	-1.56305	0.14431
OSMR	oncostatin M receptor	NM_001168355	5.82021	-0.425923	-1.25339	0.234203
IL13RA1	interleukin 13 receptor, alpha 1	NM_001560	10.7204	-0.445122	-1.74742	0.106372
PIAS1	protein inhibitor of activated STAT, 1	NM_016166	7.01301	-0.469197	-1.05526	0.312324
AKT2	v-akt murine thymoma viral oncogene homolog 2	NM_001626	9.08707	-0.526298	-2.28667	0.0414118
IL20RA	interleukin 20 receptor, alpha	NM_014432	4.84581	-0.580267	-1.71582	0.112168
IFNAR2	interferon (alpha, beta and omega) receptor 2	NM_000874	10.0463	-0.602829	-2.60147	0.0233471
IL15RA	interleukin 15 receptor, alpha		4.55165	-0.765533	-1.31571	0.213132
EPO	erythropoietin	NM_000799	4.93789	-0.915054	-2.20284	0.0481376
SOCS1	suppressor of cytokine signaling 1	NM_003745	5.47996	-1.5985	-3.37385	0.00561447
(ENST00000381524)			2.38416
AKT3	v-akt murine thymoma viral oncogene homolog 3 (protein kinase B, gamma)	NM_181690	2.28231
CBLC	Cas-Br-M (murine) ecotropic retroviral transforming sequence c	NM_012116	3.83269
CCND2	cyclin D2	NM_001759	1.96383
CNTF	ciliary neurotrophic factor	NM_000614	3.16096
CNTFR	ciliary neurotrophic factor receptor	NM_147164	2.24996
CRLF2	cytokine receptor-like factor 2	NM_001012288	2.93666
CSF2	colony stimulating factor 2 (granulocyte-macrophage)	NM_000758	2.2202
CSF2RA	colony stimulating factor 2 receptor, alpha, low-affinity (granulocyte-macrophage)	NM_172249	2.23018
CSF2RB	colony stimulating factor 2 receptor, beta, low-affinity (granulocyte-macrophage)	NM_000395	2.42083
CSF3	colony stimulating factor 3 (granulocyte)	NM_000759	2.55323
CSH1	chorionic somatomammotropin hormone 1 (placental lactogen)	NM_001317	3.77263
GH1	growth hormone 1	NM_000515	2.84286
GH2	growth hormone 2	NM_022557	3.29009
IFNA10	interferon, alpha 10	NM_002171	2.63631
IFNA14	interferon, alpha 14	NM_002172	2.10551
IFNA16	interferon, alpha 16	NM_002173	2.05089
IFNA2	interferon, alpha 2	NM_000605	1.82275
IFNA21	interferon, alpha 21	NM_002175	2.14068
IFNA4	interferon, alpha 4	NM_021068	2.95815
IFNA6	interferon, alpha 6	NM_021002	1.84873
IFNA7	interferon, alpha 7	NM_021057	1.77659
IFNA8	interferon, alpha 8	NM_002170	1.85379
IFNB1	interferon, beta 1, fibroblast	NM_002176	2.75267
IFNE	interferon, epsilon	NM_176891	2.3691
IFNG	interferon, gamma	NM_000619	2.03407
IFNK	interferon, kappa	NM_020124	2.19148
IFNW1	interferon, omega 1	NM_002177	1.64511
IL10	interleukin 10	NM_000572	2.28754
IL10RA	interleukin 10 receptor, alpha	NM_001558	2.45954
IL11	interleukin 11	NM_000641	3.57761
IL12A	interleukin 12A (natural killer cell stimulatory factor 1, cytotoxic lymphocyte maturation factor 1, p35)	NM_000882	3.04552
IL12B	interleukin 12B (natural killer cell stimulatory factor 2, cytotoxic lymphocyte maturation factor 2, p40)	NM_002187	1.86564
IL12RB1	interleukin 12 receptor, beta 1	NM_153701	2.6645
IL12RB2	interleukin 12 receptor, beta 2	NM_001559	1.82433
IL13	interleukin 13	NM_002188	1.68899
IL13RA2	interleukin 13 receptor, alpha 2	NM_000640	2.75545
IL19	interleukin 19	NM_153758	1.80215
IL2	interleukin 2	NM_000586	2.18222
IL20	interleukin 20	NM_018724	2.00521
IL21	interleukin 21	NM_021803	1.92081
IL21R	interleukin 21 receptor	NM_181078	2.49126
IL22	interleukin 22	NM_020525	2.1775
IL22RA2	interleukin 22 receptor, alpha 2	NM_052962	2.2588
IL23R	interleukin 23 receptor	NM_144701	2.0761
IL24	interleukin 24	NM_001185156	2.31631
IL26	interleukin 26	NM_018402	2.1634
IL28A	interleukin 28A (interferon, lambda 2)	NM_172138	3.82066
IL28B	interleukin 28B (interferon, lambda 3)	NM_172139	2.10571
IL29	interleukin 29 (interferon, lambda 1)	NM_172140	1.99189
IL2RA	interleukin 2 receptor, alpha	NM_000417	2.64216
IL2RB	interleukin 2 receptor, beta	NM_000878	3.69943
IL3	interleukin 3 (colony-stimulating factor, multiple)	NM_000588	2.02844
IL3RA	interleukin 3 receptor, alpha (low affinity)	NM_002183	1.78332
IL4	interleukin 4	NM_000589	1.93425
IL5	interleukin 5 (colony-stimulating factor, eosinophil)	NM_000879	3.52383
IL5RA	interleukin 5 receptor, alpha	NM_175725	2.55635
IL6	interleukin 6 (interferon, beta 2)	NM_000600	3.26314
IL7	interleukin 7	NM_000880	2.78967
IL7R	interleukin 7 receptor	NM_002185	2.19586
IL9	interleukin 9	NM_000590	2.34484
IL9R	interleukin 9 receptor	NM_002186	3.67322
JAK3	Janus kinase 3	NM_000215	3.25474
LEP	leptin	NM_000230	2.18231
LIF	leukemia inhibitory factor (cholinergic differentiation factor)	NM_002309	4.2446
MPL	myeloproliferative leukemia virus oncogene	NM_005373	2.8692
OSM	oncostatin M		2.33297
PIK3CG	phosphoinositide-3-kinase, catalytic, gamma polypeptide	NM_002649	2.25965
PIK3R5	phosphoinositide-3-kinase, regulatory subunit 5	NM_014308	1.89994
PRL	prolactin	NM_000948	2.06792
SOCS3	suppressor of cytokine signaling 3	NM_003955	4.09735
SPRY3	sprouty homolog 3 (Drosophila)	NM_005840	3.44784
STAT4	signal transducer and activator of transcription 4	NM_003151	3.25758
TPO	thyroid peroxidase	NM_175719	2.88177
TSLP	thymic stromal lymphopoietin	NM_033035	1.91128
04010
Symbol	Name	RefSeq	Amean	LFC	t	p
DUSP1	dual specificity phosphatase 1	NM_004417	9.28434	4.78491	11.3028	1.04905e-07
FOS	FBJ murine osteosarcoma viral oncogene homolog	NM_005252	4.21894	3.1686	6.11859	5.44954e-05
DDIT3	DNA-damage-inducible transcript 3	NM_004083	7.02942	3.14557	8.49765	2.18299e-06
GADD45A	growth arrest and DNA-damage-inducible, alpha	NM_001924	10.4952	2.89316	6.61075	2.64163e-05
RELB	v-rel reticuloendotheliosis viral oncogene homolog B	NM_006509	9.42794	2.71471	5.12741	0.000259398
MAP3K8	mitogen-activated protein kinase kinase kinase 8	NM_005204	7.00747	2.61936	8.44908	2.31575e-06
JUN	jun proto-oncogene	NM_002228	8.07266	2.5767	7.74186	5.63347e-06
DUSP10	dual specificity phosphatase 10	NM_007207	5.09516	2.45495	6.15467	5.16201e-05
DUSP16	dual specificity phosphatase 16	NM_030640	5.27678	2.43352	7.72955	5.72416e-06
DUSP8	dual specificity phosphatase 8	NM_004420	10.3689	2.174	4.87643	0.000393581
MYC	v-myc myelocytomatosis viral oncogene homolog (avian)	NM_002467	9.81928	1.96548	5.23575	0.000217261
GADD45B	growth arrest and DNA-damage-inducible, beta	NM_015675	10.5766	1.74607	5.24131	0.000215303
TRAF6	TNF receptor-associated factor 6	NM_145803	6.58016	1.74375	5.56175	0.000128723
RAPGEF2	Rap guanine nucleotide exchange factor (GEF) 2	NM_014247	9.80386	1.52059	6.90861	1.73121e-05
NFKB2	nuclear factor of kappa light polypeptide gene enhancer in B-cells 2 (p49/p100)	NM_001077493	4.23311	1.34383	2.1961	0.048721
TGFBR2	transforming growth factor, beta receptor II (70/80kDa)	NM_001024847	11.3451	1.26671	5.17801	0.000238737
MAP3K2	mitogen-activated protein kinase kinase kinase 2	NM_006609	7.32455	1.2544	4.15742	0.0013611
MAP3K14	mitogen-activated protein kinase kinase kinase 14	NM_003954	5.86317	1.19401	3.14151	0.00861653
TGFB2	transforming growth factor, beta 2	NM_003238	3.87549	1.18591	1.71439	0.112436
TRAF2	TNF receptor-associated factor 2	NM_021138	11.2608	1.16176	4.69867	0.000531544
NFKB1	nuclear factor of kappa light polypeptide gene enhancer in B-cells 1	NM_003998	9.25244	1.04517	4.25895	0.00113786
MRAS	muscle RAS oncogene homolog	NM_012219	7.00646	1.02105	3.33697	0.00600863
JUND	jun D proto-oncogene	NM_005354	6.63633	1.01827	2.44245	0.0312278
MAP3K1	mitogen-activated protein kinase kinase kinase 1	NM_005921	8.90053	1.00152	4.61358	0.000614703
RASGRP3	RAS guanyl releasing protein 3 (calcium and DAG-regulated)	NM_170672	4.7925	0.978308	1.86672	0.0868409
ATF4	activating transcription factor 4 (tax-responsive enhancer element B67)	NM_001675	14.4987	0.94851	4.70387	0.000526863
MAP4K3	mitogen-activated protein kinase kinase kinase kinase 3	NM_003618	4.7325	0.920204	2.15602	0.0523327
MOS	v-mos Moloney murine sarcoma viral oncogene homolog	NM_005372	4.45243	0.847233	1.81999	0.0940671
GADD45G	growth arrest and DNA-damage-inducible, gamma	NM_006705	6.93886	0.806708	2.72796	0.0185003
CASP3	caspase 3, apoptosis-related cysteine peptidase	NM_004346	9.86009	0.784963	3.02994	0.01059
MEF2C	myocyte enhancer factor 2C	NM_002397	6.14864	0.78137	2.60461	0.0232128
SOS1	son of sevenless homolog 1 (Drosophila)	NM_005633	4.35429	0.754716	1.87076	0.0862396
DUSP6	dual specificity phosphatase 6	NM_001946	11.1761	0.753396	2.31251	0.0395264
ZAK	sterile alpha motif and leucine zipper containing kinase AZK	NM_016653	10.3243	0.746133	2.5482	0.0257425
DUSP4	dual specificity phosphatase 4	NM_001394	8.87016	0.744847	1.72819	0.109867
SRF	serum response factor (c-fos serum response element-binding transcription factor)	NM_003131	4.4769	0.723654	1.66162	0.122764
RAF1	v-raf-1 murine leukemia viral oncogene homolog 1	NM_002880	10.5962	0.720884	3.20229	0.00770173
MECOM	MDS1 and EVI1 complex locus	NM_001164000	7.67412	0.698576	1.90608	0.0811496
ELK4	ELK4, ETS-domain protein (SRF accessory protein 1)	NM_021795	5.40913	0.685636	1.74613	0.106604
MAP2K7	mitogen-activated protein kinase kinase 7	NM_145185	10.9657	0.647025	2.85813	0.0145491
RRAS2	related RAS viral (r-ras) oncogene homolog 2	NM_012250	9.77523	0.621476	2.60107	0.023364
ATF2	activating transcription factor 2	NM_001880	7.3104	0.601605	2.7571	0.0175323
CRK	v-crk sarcoma virus CT10 oncogene homolog (avian)	NM_016823	6.80649	0.561273	1.73025	0.109487
MAX	MYC associated factor X	NM_145113	8.51135	0.546322	2.4174	0.0326842
GNA12	guanine nucleotide binding protein (G protein) alpha 12	NM_007353	10.5647	0.544272	2.53555	0.0263458
STK3	serine/threonine kinase 3	NM_006281	8.57476	0.544264	2.47627	0.0293603
PPP3R1	protein phosphatase 3, regulatory subunit B, alpha	NM_000945	6.19265	0.536043	2.10793	0.0569988
FGFR3	fibroblast growth factor receptor 3	NM_000142	12.8652	0.512643	1.86909	0.086488
DUSP5	dual specificity phosphatase 5	NM_004419	8.08107	0.501865	1.08366	0.30005
JMJD7-PLA2G4B	JMJD7-PLA2G4B readthrough	NM_005090	9.22778	0.498502	1.9044	0.081386
PLA2G6	phospholipase A2, group VI (cytosolic, calcium-independent)	NM_003560	5.90093	0.493473	1.35895	0.199437
CRKL	v-crk sarcoma virus CT10 oncogene homolog (avian)-like	NM_005207	7.29443	0.476959	1.78023	0.10064
TAB2	TGF-beta activated kinase 1/MAP3K7 binding protein 2	NM_015093	9.87483	0.464053	2.23281	0.045622
SOS2	son of sevenless homolog 2 (Drosophila)	NM_006939	5.84819	0.453135	1.8842	0.0842694
MAP2K3	mitogen-activated protein kinase kinase 3	NM_145109	12.1307	0.419335	2.12782	0.0550229
TAOK1	TAO kinase 1	NM_020791	9.96949	0.413272	1.59622	0.136719
LAMTOR3	late endosomal/lysosomal adaptor, MAPK and MTOR activator 3	NM_021970	6.77313	0.376714	1.67886	0.119301
PPP3CC	protein phosphatase 3, catalytic subunit, gamma isozyme	NM_005605	7.54414	0.361019	1.08582	0.299131
MAP3K3	mitogen-activated protein kinase kinase kinase 3	NM_203351	8.54664	0.344276	1.37312	0.195111
TAB1	TGF-beta activated kinase 1/MAP3K7 binding protein 1	NM_006116	6.05988	0.316416	1.00948	0.332891
DUSP3	dual specificity phosphatase 3	NM_004090	9.71283	0.310652	1.2454	0.237021
MKNK2	MAP kinase interacting serine/threonine kinase 2	NM_017572	11.4198	0.29698	1.45921	0.170473
MAP3K5	mitogen-activated protein kinase kinase kinase 5	NM_005923	5.44548	0.283847	0.489863	0.633973
NF1	neurofibromin 1	NM_001042492	5.81492	0.28292	0.753103	0.466071
FGF19	fibroblast growth factor 19	NM_005117	5.19792	0.276714	0.523205	0.610465
CHUK	conserved helix-loop-helix ubiquitous kinase	NM_001278	10.6331	0.244369	1.13885	0.277242
RAP1B	RAP1B, member of RAS oncogene family	NM_015646	11.3529	0.237059	1.02396	0.326281
MAPK7	mitogen-activated protein kinase 7	NM_139033	8.41161	0.217178	0.825363	0.425451
MAP2K1	mitogen-activated protein kinase kinase 1	NM_002755	9.39735	0.214431	0.788534	0.445856
RASA1	RAS p21 protein activator (GTPase activating protein) 1	NM_002890	6.54408	0.199017	0.750297	0.467696
MAPK13	mitogen-activated protein kinase 13	NM_002754	5.65703	0.195568	0.223958	0.8266
DAXX	death-domain associated protein	NM_001350	8.39715	0.179748	0.726317	0.481729
PDGFA	platelet-derived growth factor alpha polypeptide	NM_002607	5.73604	0.173012	0.598993	0.560442
TAOK2	TAO kinase 2	NM_016151	7.30619	0.165624	0.616565	0.549171
MAPK8IP3	mitogen-activated protein kinase 8 interacting protein 3	NM_015133	10.4005	0.159183	0.472007	0.645485
PRKCA	protein kinase C, alpha	NM_002737	9.27661	0.141239	0.525703	0.608781
NLK	nemo-like kinase	NM_016231	8.68018	0.134841	0.584277	0.569978
BRAF	v-raf murine sarcoma viral oncogene homolog B1	NM_004333	6.58952	0.122964	0.575045	0.576005
MAP3K11	mitogen-activated protein kinase kinase kinase 11	NM_002419	12.6235	0.115303	0.535641	0.602104
MKNK1	MAP kinase interacting serine/threonine kinase 1	NM_003684	6.59994	0.108433	0.433443	0.672469
CHP	calcium binding protein P22	NM_007236	12.8708	0.103214	0.390248	0.70327
RELA	v-rel reticuloendotheliosis viral oncogene homolog A (avian)	NM_021975	7.74322	0.0805496	0.327787	0.748785
RAC1	ras-related C3 botulinum toxin substrate 1 (rho family, small GTP binding protein Rac1)	NM_018890	11.2555	0.0794406	0.356052	0.728053
PAK1	p21 protein (Cdc42/Rac)-activated kinase 1	NM_001128620	8.46494	0.0790116	0.297082	0.771541
MAP3K4	mitogen-activated protein kinase kinase kinase 4	NM_006724	7.85125	0.0787274	0.215237	0.833238
TP53	tumor protein p53	NM_000546	4.49985	0.0760814	0.204335	0.841555
MAP2K4	mitogen-activated protein kinase kinase 4	NM_003010	9.71645	0.0668181	0.308516	0.76304
STK4	serine/threonine kinase 4	NM_006282	8.71575	0.0495904	0.246453	0.809544
PPP3CA	protein phosphatase 3, catalytic subunit, alpha isozyme	NM_000944	7.01513	0.0391171	0.167488	0.869807
IKBKG	inhibitor of kappa light polypeptide gene enhancer in B-cells, kinase gamma	NM_003639	6.51784	0.0285168	0.103651	0.919178
ARRB1	arrestin, beta 1	NM_004041	4.37664	0.027697	0.0425263	0.966786
EGFR	epidermal growth factor receptor	NM_005228	6.93452	0.0265752	0.0877543	0.931536
PRKACB	protein kinase, cAMP-dependent, catalytic, beta	NM_002731	6.26016	0.00312102	0.0100243	0.992169
PPP3CB	protein phosphatase 3, catalytic subunit, beta isozyme	NM_021132	8.59041	-0.0118156	-0.0552505	0.956858
TAOK3	TAO kinase 3	NM_016281	6.49356	-0.012751	-0.0460016	0.964074
KRAS	v-Ki-ras2 Kirsten rat sarcoma viral oncogene homolog	NM_004985	9.01386	-0.0368726	-0.130612	0.898271
CDC42	cell division cycle 42 (GTP binding protein, 25kDa)	NM_001039802	11.8673	-0.0575589	-0.244254	0.811207
PPM1B	protein phosphatase, Mg2+/Mn2+ dependent, 1B	NM_001033557	7.91141	-0.067771	-0.264356	0.796042
DUSP14	dual specificity phosphatase 14	NM_007026	9.80168	-0.0722049	-0.302801	0.767285
MAPK14	mitogen-activated protein kinase 14	NM_139013	6.14304	-0.0725719	-0.347987	0.733946
PPM1A	protein phosphatase, Mg2+/Mn2+ dependent, 1A	NM_177951	5.80713	-0.0879485	-0.3221	0.752982
FLNC	filamin C, gamma	NM_001458	4.49069	-0.11439	-0.291764	0.775506
PLA2G12B	phospholipase A2, group XIIB	NM_032562	6.78494	-0.159839	-0.399178	0.696854
MAPKAPK3	mitogen-activated protein kinase-activated protein kinase 3	NM_004635	9.25519	-0.163237	-0.540787	0.598662
GRB2	growth factor receptor-bound protein 2	NM_002086	8.90343	-0.169742	-0.598259	0.560916
MAP3K7	mitogen-activated protein kinase kinase kinase 7	NM_003188	8.84228	-0.173348	-0.790093	0.444979
MAP3K13	mitogen-activated protein kinase kinase kinase 13	NR_038322	10.1221	-0.188048	-0.902864	0.384564
PLA2G12A	phospholipase A2, group XIIA	NM_030821	8.87773	-0.207218	-0.759766	0.462226
HSPA1B	heat shock 70kDa protein 1B	NM_005346	8.62053	-0.212107	-0.992072	0.340966
MAP2K5	mitogen-activated protein kinase kinase 5	NM_002757	5.24325	-0.224507	-0.622122	0.545633
PPP5C	protein phosphatase 5, catalytic subunit	NM_006247	6.29319	-0.237389	-0.424875	0.678532
MAP2K2	mitogen-activated protein kinase kinase 2	NM_030662	8.63601	-0.249811	-0.891014	0.390634
TNFRSF1A	tumor necrosis factor receptor superfamily, member 1A	NM_001065	8.15538	-0.251929	-0.663639	0.51961
ARRB2	arrestin, beta 2	NM_004313	8.7376	-0.259463	-1.11313	0.287697
NRAS	neuroblastoma RAS viral (v-ras) oncogene homolog	NM_002524	8.15289	-0.261254	-1.05621	0.311905
MAPKAPK5	mitogen-activated protein kinase-activated protein kinase 5	NM_139078	9.5497	-0.262834	-1.19499	0.255435
CACNA1C	calcium channel, voltage-dependent, L type, alpha 1C subunit	NM_000719	6.74486	-0.265404	-0.762033	0.460922
MAPKAPK2	mitogen-activated protein kinase-activated protein kinase 2	NM_004759	7.62331	-0.276602	-0.831244	0.422251
FGFR1	fibroblast growth factor receptor 1	NM_023110	8.4286	-0.299479	-0.496895	0.628343
AKT1	v-akt murine thymoma viral oncogene homolog 1	NM_005163	8.14989	-0.305176	-1.43795	0.1763
PRKX	protein kinase, X-linked	NM_005044	4.59949	-0.309317	-0.770347	0.456161
RRAS	related RAS viral (r-ras) oncogene homolog	NM_006270	7.43826	-0.314971	-1.01025	0.332535
HSPA8	heat shock 70kDa protein 8	NM_153201	12.192	-0.316656	-1.11277	0.287845
FLNB	filamin B, beta	NM_001457	7.96982	-0.324616	-1.1092	0.289322
MAP4K2	mitogen-activated protein kinase kinase kinase kinase 2	NM_004579	5.40459	-0.333477	-1.13369	0.279316
MAPK12	mitogen-activated protein kinase 12	NM_002969	6.32139	-0.336285	-1.07885	0.302099
PAK2	p21 protein (Cdc42/Rac)-activated kinase 2	NM_002577	7.62993	-0.345196	-1.11192	0.2882
CDC25B	cell division cycle 25 homolog B (S. pombe)	NM_021873	10.0503	-0.365708	-1.4938	0.16134
PDGFRA	platelet-derived growth factor receptor, alpha polypeptide	NM_006206	7.21417	-0.367091	-1.02888	0.324056
HSPB1	heat shock 27kDa protein 1	NM_001540	13.4029	-0.371712	-1.13894	0.277204
RPS6KA1	ribosomal protein S6 kinase, 90kDa, polypeptide 1	NM_002953	5.61166	-0.372139	-0.908613	0.381642
RPS6KA3	ribosomal protein S6 kinase, 90kDa, polypeptide 3	NM_004586	12.5245	-0.393445	-1.59169	0.137734
MAPK1	mitogen-activated protein kinase 1	NM_138957	7.94227	-0.396714	-1.59865	0.136174
RPS6KA4	ribosomal protein S6 kinase, 90kDa, polypeptide 4	NM_003942	6.90641	-0.403286	-1.40577	0.185437
FLNA	filamin A, alpha	NM_001110556	8.33471	-0.405019	-1.46631	0.168563
DUSP9	dual specificity phosphatase 9	NM_001395	8.74812	-0.410728	-1.1694	0.265202
ECSIT	ECSIT homolog (Drosophila)	NM_016581	8.19705	-0.424735	-1.64697	0.125775
PDGFRB	platelet-derived growth factor receptor, beta polypeptide	NM_002609	4.80986	-0.431843	-0.972518	0.350205
RAP1A	RAP1A, member of RAS oncogene family	NM_001010935	10.7843	-0.448918	-1.57174	0.142285
GNG12	guanine nucleotide binding protein (G protein), gamma 12	NM_018841	6.75132	-0.459238	-1.35414	0.200923
FGFR4	fibroblast growth factor receptor 4	NM_213647	7.82244	-0.463212	-1.16278	0.267776
HSPA2	heat shock 70kDa protein 2	NM_021979	7.7931	-0.482159	-1.45296	0.172168
MAP4K4	mitogen-activated protein kinase kinase kinase kinase 4	NM_145686	7.54604	-0.490119	-1.52694	0.152986
AKT2	v-akt murine thymoma viral oncogene homolog 2	NM_001626	9.08707	-0.526298	-2.28667	0.0414118
CACNA1H	calcium channel, voltage-dependent, T type, alpha 1H subunit	NM_021098	7.00772	-0.530169	-1.00928	0.332982
MAP2K6	mitogen-activated protein kinase kinase 6	NM_002758	7.37646	-0.53474	-1.382	0.192441
PRKACA	protein kinase, cAMP-dependent, catalytic, alpha	NM_002730	6.00426	-0.5501	-1.69223	0.116675
HSPA1A	heat shock 70kDa protein 1A	NM_005345	10.1054	-0.557708	-2.74534	0.0179167
DUSP22	dual specificity phosphatase 22	NM_020185	6.61703	-0.569628	-2.27224	0.0425023
MAP3K6	mitogen-activated protein kinase kinase kinase 6	NM_004672	6.52263	-0.610885	-2.29626	0.040702
RAC3	ras-related C3 botulinum toxin substrate 3 (rho family, small GTP binding protein Rac3)	NM_005052	11.844	-0.624231	-1.37384	0.194892
FGFR2	fibroblast growth factor receptor 2	NM_022970	7.72861	-0.662173	-1.59822	0.136271
MAPK8	mitogen-activated protein kinase 8		5.52477	-0.68805	-3.21452	0.00752982
MAPK9	mitogen-activated protein kinase 9	NM_002752	6.87268	-0.786175	-2.32352	0.0387479
RAC2	ras-related C3 botulinum toxin substrate 2 (rho family, small GTP binding protein Rac2)	NM_002872	5.33614	-0.836165	-1.53751	0.150402
MAPK3	mitogen-activated protein kinase 3	NM_002746	5.92969	-0.861836	-2.26157	0.0433259
TGFB1	transforming growth factor, beta 1	NM_000660	4.98687	-0.886251	-1.8497	0.0894125
HRAS	v-Ha-ras Harvey rat sarcoma viral oncogene homolog	NM_005343	8.1983	-0.905805	-3.42848	0.00507834
STMN1	stathmin 1	NM_203401	13.0341	-0.975995	-2.78989	0.0165032
CD14	CD14 molecule	NM_001174104	9.5437	-1.11468	-1.63361	0.128579
MAPK11	mitogen-activated protein kinase 11	NM_002751	5.34367	-1.28996	-2.65884	0.0210111
MAPT	microtubule-associated protein tau	NM_016835	3.97794	-1.34702	-2.15226	0.0526839
RASGRP2	RAS guanyl releasing protein 2 (calcium and DAG-regulated)	NM_153819	9.57558	-1.38116	-4.36081	0.000951869
AKT3	v-akt murine thymoma viral oncogene homolog 3 (protein kinase B, gamma)	NM_181690	2.28231
BDNF	brain-derived neurotrophic factor	NM_170735	2.02503
CACNA1A	calcium channel, voltage-dependent, P/Q type, alpha 1A subunit	NM_023035	3.21679
CACNA1B	calcium channel, voltage-dependent, N type, alpha 1B subunit	NM_000718	2.91214
CACNA1D	calcium channel, voltage-dependent, L type, alpha 1D subunit	NM_000720	2.61489
CACNA1E	calcium channel, voltage-dependent, R type, alpha 1E subunit	NM_001205293	2.79649
CACNA1F	calcium channel, voltage-dependent, L type, alpha 1F subunit	NM_005183	2.04113
CACNA1G	calcium channel, voltage-dependent, T type, alpha 1G subunit	NM_018896	3.65933
CACNA1I	calcium channel, voltage-dependent, T type, alpha 1I subunit	NM_021096	2.95274
CACNA1S	calcium channel, voltage-dependent, L type, alpha 1S subunit	NM_000069	2.25907
CACNA2D1	calcium channel, voltage-dependent, alpha 2/delta subunit 1	NM_000722	2.08247
CACNA2D2	calcium channel, voltage-dependent, alpha 2/delta subunit 2	NM_001005505	2.37711
CACNA2D3	calcium channel, voltage-dependent, alpha 2/delta subunit 3	NM_018398	2.03665
CACNA2D4	calcium channel, voltage-dependent, alpha 2/delta subunit 4	NM_172364	2.57253
CACNB1	calcium channel, voltage-dependent, beta 1 subunit	NM_199248	2.11097
CACNB2	calcium channel, voltage-dependent, beta 2 subunit	NM_000724	2.41801
CACNB3	calcium channel, voltage-dependent, beta 3 subunit	NM_000725	3.81784
CACNB4	calcium channel, voltage-dependent, beta 4 subunit	NM_001005747	2.70668
CACNG1	calcium channel, voltage-dependent, gamma subunit 1	NM_000727	2.14361
CACNG2	calcium channel, voltage-dependent, gamma subunit 2	NM_006078	2.04685
CACNG3	calcium channel, voltage-dependent, gamma subunit 3	NM_006539	2.42024
CACNG4	calcium channel, voltage-dependent, gamma subunit 4	NM_014405	2.77278
CACNG5	calcium channel, voltage-dependent, gamma subunit 5	NM_145811	1.68469
CACNG6	calcium channel, voltage-dependent, gamma subunit 6	NM_145814	2.02489
CACNG7	calcium channel, voltage-dependent, gamma subunit 7	NM_031896	2.34924
CACNG8	calcium channel, voltage-dependent, gamma subunit 8	NM_031895	3.61027
CHP2	calcineurin B homologous protein 2	NM_022097	1.83357
DUSP2	dual specificity phosphatase 2	NM_004418	2.65911
DUSP7	dual specificity phosphatase 7	NM_001947	3.09871
EGF	epidermal growth factor	NM_001963	3.21098
ELK1	ELK1, member of ETS oncogene family	NM_005229	3.50053
FAS	Fas (TNF receptor superfamily, member 6)	NM_000043	2.35787
FASLG	Fas ligand (TNF superfamily, member 6)	NM_000639	2.01632
FGF1	fibroblast growth factor 1 (acidic)	NR_026696	2.82609
FGF10	fibroblast growth factor 10	NM_004465	2.30628
FGF11	fibroblast growth factor 11	NM_004112	3.66341
FGF12	fibroblast growth factor 12	NM_004113	3.03635
FGF13	fibroblast growth factor 13	NM_004114	2.02875
FGF14	fibroblast growth factor 14	NM_175929	2.22282
FGF16	fibroblast growth factor 16	NM_003868	2.21776
FGF17	fibroblast growth factor 17	NM_003867	2.04206
FGF18	fibroblast growth factor 18	NM_003862	3.52853
FGF2	fibroblast growth factor 2 (basic)	NM_002006	3.6162
FGF20	fibroblast growth factor 20	NM_019851	1.965
FGF21	fibroblast growth factor 21	NM_019113	2.10911
FGF22	fibroblast growth factor 22	NM_020637	2.78373
FGF23	fibroblast growth factor 23	NM_020638	2.26164
FGF3	fibroblast growth factor 3	NM_005247	3.35361
FGF4	fibroblast growth factor 4	NM_002007	2.34282
FGF5	fibroblast growth factor 5	NM_033143	2.19498
FGF6	fibroblast growth factor 6	NM_020996	2.09062
FGF7	fibroblast growth factor 7	NM_002009	2.34592
FGF8	fibroblast growth factor 8 (androgen-induced)	NM_033163	2.24843
FGF9	fibroblast growth factor 9 (glia-activating factor)	NM_002010	2.11163
HSPA1L	heat shock 70kDa protein 1-like	NM_005527	3.20357
HSPA6	heat shock 70kDa protein 6 (HSP70B')		3.91366
IL1A	interleukin 1, alpha	NM_000575	2.09614
IL1B	interleukin 1, beta	NM_000576	2.41927
IL1R1	interleukin 1 receptor, type I	NM_000877	3.88905
IL1R2	interleukin 1 receptor, type II	NM_004633	3.72884
MAP3K12	mitogen-activated protein kinase kinase kinase 12	NM_006301	2.67204
MAP4K1	mitogen-activated protein kinase kinase kinase kinase 1	NM_001042600	2.53249
MAPK10	mitogen-activated protein kinase 10	NM_138980	2.11816
MAPK8IP1	mitogen-activated protein kinase 8 interacting protein 1	NM_005456	3.47001
MAPK8IP2	mitogen-activated protein kinase 8 interacting protein 2	NM_012324	3.96657
NFATC2	nuclear factor of activated T-cells, cytoplasmic, calcineurin-dependent 2	NM_012340	3.74708
NFATC4	nuclear factor of activated T-cells, cytoplasmic, calcineurin-dependent 4	NM_001136022	2.97675
NGF	nerve growth factor (beta polypeptide)	NM_002506	2.47094
NR4A1	nuclear receptor subfamily 4, group A, member 1	NM_002135	2.34922
NTF3	neurotrophin 3	NM_002527	3.22964
NTF4	neurotrophin 4	NM_006179	2.63628
NTRK1	neurotrophic tyrosine kinase, receptor, type 1	NM_002529	2.10659
NTRK2	neurotrophic tyrosine kinase, receptor, type 2	NM_006180	2.7749
PDGFB	platelet-derived growth factor beta polypeptide	NM_002608	3.42277
PLA2G10	phospholipase A2, group X	NM_003561	3.51844
PLA2G1B	phospholipase A2, group IB (pancreas)	NM_000928	3.92148
PLA2G2A	phospholipase A2, group IIA (platelets, synovial fluid)	NM_000300	2.52349
PLA2G2C	phospholipase A2, group IIC	NM_001105572	2.34498
PLA2G2D	phospholipase A2, group IID	NM_012400	2.19643
PLA2G2E	phospholipase A2, group IIE	NM_014589	2.00927
PLA2G2F	phospholipase A2, group IIF	NM_022819	2.09926
PLA2G3	phospholipase A2, group III	NM_015715	2.65796
PLA2G4A	phospholipase A2, group IVA (cytosolic, calcium-dependent)	NM_024420	2.3402
PLA2G4E	phospholipase A2, group IVE	NM_001206670	2.98061
PLA2G5	phospholipase A2, group V	NM_000929	2.5686
PPP3R2	protein phosphatase 3, regulatory subunit B, beta	NM_147180	2.95527
PRKACG	protein kinase, cAMP-dependent, catalytic, gamma	NM_002732	2.31679
PRKCB	protein kinase C, beta	NM_002738	2.92373
PRKCG	protein kinase C, gamma	NM_002739	2.03428
PTPN5	protein tyrosine phosphatase, non-receptor type 5 (striatum-enriched)	NM_006906	2.60408
PTPN7	protein tyrosine phosphatase, non-receptor type 7	NM_080588	2.44693
PTPRR	protein tyrosine phosphatase, receptor type, R	NM_002849	2.87633
RASA2	RAS p21 protein activator 2	NM_006506	3.2222
RASGRF1	Ras protein-specific guanine nucleotide-releasing factor 1	NM_002891	2.11213
RASGRF2	Ras protein-specific guanine nucleotide-releasing factor 2	NM_006909	2.18625
RASGRP1	RAS guanyl releasing protein 1 (calcium and DAG-regulated)	NM_005739	2.34021
RASGRP4	RAS guanyl releasing protein 4	NM_170604	3.26095
RPS6KA2	ribosomal protein S6 kinase, 90kDa, polypeptide 2	NM_021135	3.1581
RPS6KA5	ribosomal protein S6 kinase, 90kDa, polypeptide 5	NM_004755	3.99792
RPS6KA6	ribosomal protein S6 kinase, 90kDa, polypeptide 6	NM_014496	1.89402
TGFB3	transforming growth factor, beta 3	NM_003239	3.11116
TGFBR1	transforming growth factor, beta receptor 1	NM_004612	4.23649
TNF	tumor necrosis factor	NM_000594	3.34888
00190
Symbol	Name	RefSeq	Amean	LFC	t	p
COX6B2	cytochrome c oxidase subunit VIb polypeptide 2 (testis)	NM_144613	9.28108	0.859275	2.58438	0.0240907
ATP6V1H	ATPase, H+ transporting, lysosomal 50/57kDa, V1 subunit H	NM_015941	5.47601	0.689706	2.1949	0.0488258
UQCRFS1	ubiquinol-cytochrome c reductase, Rieske iron-sulfur polypeptide 1	NM_006003	13.5918	0.440402	2.2126	0.047304
ATP6V1E2	ATPase, H+ transporting, lysosomal 31kDa, V1 subunit E2	NM_080653	6.4663	0.406737	1.46635	0.168553
ATP6V1B2	ATPase, H+ transporting, lysosomal 56/58kDa, V1 subunit B2	NM_001693	9.137	0.352527	1.14751	0.273785
NDUFS1	NADH dehydrogenase (ubiquinone) Fe-S protein 1, 75kDa (NADH-coenzyme Q reductase)	NM_005006	12.3065	0.349656	1.80169	0.0970429
ATP6V0A1	ATPase, H+ transporting, lysosomal V0 subunit a1	NM_005177	12.2772	0.298161	1.34104	0.205019
SDHA	succinate dehydrogenase complex, subunit A, flavoprotein (Fp)	NM_004168	11.9572	0.194987	0.932055	0.369889
ATP6V1A	ATPase, H+ transporting, lysosomal 70kDa, V1 subunit A	NM_001690	11.9614	0.188899	0.846215	0.414176
NDUFV1	NADH dehydrogenase (ubiquinone) flavoprotein 1, 51kDa	NM_007103	14.2147	0.188689	0.923835	0.373981
ATP6V0B	ATPase, H+ transporting, lysosomal 21kDa, V0 subunit b	NM_004047	12.2532	0.173734	0.842351	0.41625
COX10	COX10 homolog, cytochrome c oxidase assembly protein, heme A: farnesyltransferase (yeast)	NM_001303	6.39072	0.0796072	0.25728	0.801371
PPA1	pyrophosphatase (inorganic) 1	NM_021129	12.7515	0.0718873	0.318051	0.755975
COX7A2L	cytochrome c oxidase subunit VIIa polypeptide 2 like	NM_004718	10.9898	0.0571231	0.258085	0.800764
ND4L	NADH dehydrogenase, subunit 4L (complex I)		14.6481	0.0282746	0.0401502	0.968641
SDHD	succinate dehydrogenase complex, subunit D, integral membrane protein	NM_003002	9.08812	0.00815799	0.0298828	0.976657
ATP6V0D1	ATPase, H+ transporting, lysosomal 38kDa, V0 subunit d1	NM_004691	10.2113	-0.02379	-0.0827314	0.935445
ATP6V1C1	ATPase, H+ transporting, lysosomal 42kDa, V1 subunit C1	NM_001695	10.3258	-0.0321196	-0.150692	0.88275
ATP6V1C2	ATPase, H+ transporting, lysosomal 42kDa, V1 subunit C2	NM_001039362	4.71155	-0.0326309	-0.0636199	0.950332
ATP8	ATP synthase F0 subunit 8		13.0538	-0.0636253	-0.0838889	0.934544
ATP5A1	ATP synthase, H+ transporting, mitochondrial F1 complex, alpha subunit 1, cardiac muscle	NM_001001937	13.1522	-0.0786339	-0.283552	0.781641
NDUFAB1	NADH dehydrogenase (ubiquinone) 1, alpha/beta subcomplex, 1, 8kDa	NM_005003	12.4795	-0.0796719	-0.381161	0.709822
NDUFV2	NADH dehydrogenase (ubiquinone) flavoprotein 2, 24kDa	NM_021074	13.2968	-0.0839784	-0.373377	0.715454
COX5A		NM_004255	13.8595	-0.0848694	-0.393534	0.700906
UQCRC1	ubiquinol-cytochrome c reductase core protein I	NM_003365	11.5809	-0.0943456	-0.334337	0.743962
ATP5B	ATP synthase, H+ transporting, mitochondrial F1 complex, beta polypeptide	NM_001686	12.2826	-0.129464	-0.37001	0.717896
NDUFS2	NADH dehydrogenase (ubiquinone) Fe-S protein 2, 49kDa (NADH-coenzyme Q reductase)	NM_004550	9.77055	-0.145925	-0.317999	0.756014
ND5	NADH dehydrogenase, subunit 5 (complex I)		11.7885	-0.146238	-0.200902	0.844179
NDUFB9	NADH dehydrogenase (ubiquinone) 1 beta subcomplex, 9, 22kDa	NM_005005	14.3476	-0.153845	-0.741131	0.47303
ATP6	ATP synthase F0 subunit 6		14.8681	-0.159339	-0.217498	0.831516
CYTB	cytochrome b		14.7662	-0.174119	-0.219765	0.82979
COX11	COX11 cytochrome c oxidase assembly homolog (yeast)	NM_004375	11.8814	-0.186466	-0.829047	0.423445
ATP5O	ATP synthase, H+ transporting, mitochondrial F1 complex, O subunit	NM_001697	13.7164	-0.210939	-1.07761	0.302633
UQCR11	ubiquinol-cytochrome c reductase, complex III subunit XI	NM_006830	13.7061	-0.216774	-1.05015	0.314572
ATP5J	ATP synthase, H+ transporting, mitochondrial Fo complex, subunit F6	NM_001003703	13.1415	-0.225528	-0.985285	0.344152
NDUFC2	NADH dehydrogenase (ubiquinone) 1, subcomplex unknown, 2, 14.5kDa	NM_001204054	13.0871	-0.225876	-0.877155	0.397817
NDUFB5	NADH dehydrogenase (ubiquinone) 1 beta subcomplex, 5, 16kDa	NM_002492	10.7393	-0.227073	-0.985863	0.343881
ATP6V0C	ATPase, H+ transporting, lysosomal 16kDa, V0 subunit c	NM_001694	13.8466	-0.231844	-0.98509	0.344244
ATP5F1	ATP synthase, H+ transporting, mitochondrial Fo complex, subunit B1	NM_001688	12.4079	-0.236943	-1.13257	0.279768
ATP5G3	ATP synthase, H+ transporting, mitochondrial Fo complex, subunit C3 (subunit 9)	NM_001002258	15.0483	-0.243553	-1.20609	0.251285
ND2	MTND2		12.9181	-0.248496	-0.314231	0.758803
ATP5G2	ATP synthase, H+ transporting, mitochondrial Fo complex, subunit C2 (subunit 9)	NM_001002031	13.8476	-0.249144	-1.08298	0.300338
ATP6V1D	ATPase, H+ transporting, lysosomal 34kDa, V1 subunit D	NM_015994	6.75701	-0.249483	-0.920305	0.375748
UQCRC2	ubiquinol-cytochrome c reductase core protein II	NM_003366	11.2626	-0.260668	-1.07386	0.304243
CYC1	cytochrome c-1	NM_001916	11.5895	-0.266584	-0.992951	0.340555
COX6A1	cytochrome c oxidase subunit VIa polypeptide 1	NM_004373	14.758	-0.276749	-1.32191	0.211122
TCIRG1	T-cell, immune regulator 1, ATPase, H+ transporting, lysosomal V0 subunit A3	NM_006019	10.9666	-0.281448	-1.19009	0.25728
NDUFB8	NADH dehydrogenase (ubiquinone) 1 beta subcomplex, 8, 19kDa	NM_005004	13.0408	-0.28438	-1.39189	0.1895
ATP6AP1	ATPase, H+ transporting, lysosomal accessory protein 1	NM_001183	10.9249	-0.285527	-1.39519	0.188527
COX8A	cytochrome c oxidase subunit VIIIA (ubiquitous)	NM_004074	13.9982	-0.292858	-1.33686	0.206338
COX3	cytochrome c oxidase III		14.4753	-0.299293	-0.37491	0.714343
NDUFA10	NADH dehydrogenase (ubiquinone) 1 alpha subcomplex, 10, 42kDa	NM_004544	10.2659	-0.31006	-1.54758	0.147973
ATP6V1F	ATPase, H+ transporting, lysosomal 14kDa, V1 subunit F	NM_004231	12.7641	-0.318763	-1.25859	0.232383
ATP5L	ATP synthase, H+ transporting, mitochondrial Fo complex, subunit G	NM_006476	14.6617	-0.323853	-1.5623	0.144485
ND4	NADH dehydrogenase, subunit 4 (complex I)		13.383	-0.329136	-0.347288	0.734458
COX7A2	cytochrome c oxidase subunit VIIa polypeptide 2 (liver)	NM_001865	13.9669	-0.351023	-1.66688	0.121698
NDUFS8	NADH dehydrogenase (ubiquinone) Fe-S protein 8, 23kDa (NADH-coenzyme Q reductase)	NM_002496	13.3434	-0.351152	-1.40486	0.185703
SDHC	succinate dehydrogenase complex, subunit C, integral membrane protein, 15kDa	NM_003001	11.417	-0.357495	-1.22994	0.242554
NDUFA4	NADH dehydrogenase (ubiquinone) 1 alpha subcomplex, 4, 9kDa	NM_002489	14.9512	-0.36879	-1.58589	0.139044
COX15	COX15 homolog, cytochrome c oxidase assembly protein (yeast)	NM_078470	5.46401	-0.376319	-1.32017	0.211682
COX1	cytochrome c oxidase subunit I		14.4227	-0.376719	-0.335368	0.743204
COX6B1	cytochrome c oxidase subunit VIb polypeptide 1 (ubiquitous)	NM_001863	13.6544	-0.38191	-1.74402	0.106982
UQCRH	ubiquinol-cytochrome c reductase hinge protein	NM_006004	14.3276	-0.399927	-1.93476	0.0772208
NDUFA11	NADH dehydrogenase (ubiquinone) 1 alpha subcomplex, 11, 14.7kDa	NM_175614	12.326	-0.430804	-1.83086	0.0923393
ATP6V0E2	ATPase, H+ transporting V0 subunit e2	NM_145230	4.14986	-0.431716	-1.07361	0.304349
PPA2	pyrophosphatase (inorganic) 2	NM_176869	11.4561	-0.501684	-2.17925	0.0502097
SDHB	succinate dehydrogenase complex, subunit B, iron sulfur (Ip)	NM_003000	10.5901	-0.506575	-2.24647	0.0445174
ATP6V1G1	ATPase, H+ transporting, lysosomal 13kDa, V1 subunit G1	NM_004888	12.2924	-0.518784	-2.439	0.0314243
COX5B	cytochrome c oxidase subunit Vb	NM_001862	12.0835	-0.522849	-1.87297	0.0859134
NDUFS3	NADH dehydrogenase (ubiquinone) Fe-S protein 3, 30kDa (NADH-coenzyme Q reductase)	NM_004551	11.089	-0.525535	-2.6078	0.0230772
ATP6V0E1	ATPase, H+ transporting, lysosomal 9kDa, V0 subunit e1	NM_003945	10.1073	-0.538122	-2.83739	0.0151175
NDUFA13	NADH dehydrogenase (ubiquinone) 1 alpha subcomplex, 13	NM_015965	13.084	-0.55187	-2.15832	0.0521185
ATP5E	ATP synthase, H+ transporting, mitochondrial F1 complex, epsilon subunit	NM_006886	15.0443	-0.555225	-2.71501	0.0189468
COX7C	cytochrome c oxidase subunit VIIc	NM_001867	14.0327	-0.560792	-2.65723	0.0210734
NDUFB11	NADH dehydrogenase (ubiquinone) 1 beta subcomplex, 11, 17.3kDa	NM_019056	12.4938	-0.562635	-2.2833	0.041664
NDUFS7	NADH dehydrogenase (ubiquinone) Fe-S protein 7, 20kDa (NADH-coenzyme Q reductase)	NM_024407	10.786	-0.588235	-2.35423	0.0366544
NDUFA5	NADH dehydrogenase (ubiquinone) 1 alpha subcomplex, 5, 13kDa	NM_005000	10.4467	-0.591001	-2.30471	0.0400869
LHPP	phospholysine phosphohistidine inorganic pyrophosphate phosphatase	NM_022126	10.4105	-0.600862	-2.05717	0.0623453
NDUFA1	NADH dehydrogenase (ubiquinone) 1 alpha subcomplex, 1, 7.5kDa	NM_004541	12.8512	-0.61568	-2.7759	0.0169348
COX4I1	cytochrome c oxidase subunit IV isoform 1	NM_001861	12.7262	-0.635239	-2.64195	0.0216739
NDUFV3	NADH dehydrogenase (ubiquinone) flavoprotein 3, 10kDa	NM_021075	11.2688	-0.647041	-2.5361	0.0263189
ATP5D	ATP synthase, H+ transporting, mitochondrial F1 complex, delta subunit	NM_001001975	10.7549	-0.68429	-2.21886	0.0467772
ATP5G1	ATP synthase, H+ transporting, mitochondrial Fo complex, subunit C1 (subunit 9)	NM_005175	11.9176	-0.69189	-2.64754	0.0214523
NDUFA8	NADH dehydrogenase (ubiquinone) 1 alpha subcomplex, 8, 19kDa	NM_014222	11.9375	-0.696676	-2.71798	0.0188437
NDUFB2	NADH dehydrogenase (ubiquinone) 1 beta subcomplex, 2, 8kDa	NM_004546	13.0764	-0.716765	-2.95597	0.0121423
ATP5C1	ATP synthase, H+ transporting, mitochondrial F1 complex, gamma polypeptide 1	NM_005174	10.6976	-0.719821	-3.00684	0.0110521
NDUFA9	NADH dehydrogenase (ubiquinone) 1 alpha subcomplex, 9, 39kDa	NM_005002	9.56915	-0.727147	-3.71145	0.00302907
NDUFB4	NADH dehydrogenase (ubiquinone) 1 beta subcomplex, 4, 15kDa	NM_004547	13.6927	-0.743105	-2.24387	0.0447251
ND1	NADH dehydrogenase, subunit 1 (complex I)		11.7524	-0.791933	-1.1093	0.289283
ATP6V1E1	ATPase, H+ transporting, lysosomal 31kDa, V1 subunit E1	NM_001696	8.27997	-0.793162	-1.70802	0.11364
ATP5H	ATP synthase, H+ transporting, mitochondrial Fo complex, subunit d	NM_006356	13.0034	-0.80217	-2.56655	0.0248916
NDUFA6	NADH dehydrogenase (ubiquinone) 1 alpha subcomplex, 6, 14kDa	NM_002490	11.8926	-0.838566	-2.96645	0.0119091
NDUFS4	NADH dehydrogenase (ubiquinone) Fe-S protein 4, 18kDa (NADH-coenzyme Q reductase)	NM_002495	11.1967	-0.841029	-2.77921	0.0168317
COX6C	cytochrome c oxidase subunit VIc	NM_004374	13.0565	-0.848286	-3.5796	0.00385084
NDUFC1	NADH dehydrogenase (ubiquinone) 1, subcomplex unknown, 1, 6kDa	NM_002494	13.0282	-0.936788	-2.78269	0.016724
NDUFS5	NADH dehydrogenase (ubiquinone) Fe-S protein 5, 15kDa (NADH-coenzyme Q reductase)	NM_004552	13.962	-0.939092	-3.52197	0.00427858
NDUFB3	NADH dehydrogenase (ubiquinone) 1 beta subcomplex, 3, 12kDa	NM_002491	12.1937	-0.943266	-3.02926	0.0106033
UQCRQ	ubiquinol-cytochrome c reductase, complex III subunit VII, 9.5kDa	NM_014402	13.9169	-0.949131	-3.55584	0.00402167
UQCRB	ubiquinol-cytochrome c reductase binding protein	NM_006294	12.2195	-0.987397	-3.94639	0.00198241
NDUFB7	NADH dehydrogenase (ubiquinone) 1 beta subcomplex, 7, 18kDa	NM_004146	10.3784	-1.01302	-3.71304	0.00302031
UQCR10	ubiquinol-cytochrome c reductase, complex III subunit X	NM_001003684	13.5428	-1.01753	-3.01326	0.0109217
COX7B	cytochrome c oxidase subunit VIIb	NM_001866	11.6788	-1.07244	-3.88498	0.00221359
NDUFB10	NADH dehydrogenase (ubiquinone) 1 beta subcomplex, 10, 22kDa	NM_004548	11.8367	-1.09367	-3.23797	0.00721107
ND6	NADH dehydrogenase, subunit 6 (complex I)		6.21852	-1.15405	-1.6406	0.127105
ATP5I	ATP synthase, H+ transporting, mitochondrial Fo complex, subunit E	NM_007100	14.1045	-1.27456	-3.91492	0.0020976
NDUFA7	NADH dehydrogenase (ubiquinone) 1 alpha subcomplex, 7, 14.5kDa	NM_005001	12.2226	-1.28234	-3.8958	0.00217092
NDUFB6	NADH dehydrogenase (ubiquinone) 1 beta subcomplex, 6, 17kDa	NM_002493	10.6902	-1.34324	-3.81202	0.00252474
NDUFA12	NADH dehydrogenase (ubiquinone) 1 alpha subcomplex, 12	NM_018838	10.4531	-1.36173	-4.44065	0.000828351
ATP5J2	ATP synthase, H+ transporting, mitochondrial Fo complex, subunit F2	NM_004889	12.7271	-1.46277	-3.95639	0.00194718
NDUFA2	NADH dehydrogenase (ubiquinone) 1 alpha subcomplex, 2, 8kDa	NM_002488	11.4752	-1.50681	-3.92454	0.00206166
COX17	COX17 cytochrome c oxidase assembly homolog (S. cerevisiae)	NM_005694	12.5988	-1.5153	-4.80748	0.000442011
NDUFS6	NADH dehydrogenase (ubiquinone) Fe-S protein 6, 13kDa (NADH-coenzyme Q reductase)	NM_004553	10.8379	-1.51865	-4.52581	0.000714838
NDUFB1	NADH dehydrogenase (ubiquinone) 1 beta subcomplex, 1, 7kDa	NM_004545	11.6478	-1.59062	-4.50386	0.000742452
NDUFA3	NADH dehydrogenase (ubiquinone) 1 alpha subcomplex, 3, 9kDa	NM_004542	11.7757	-1.63226	-4.31112	0.00103831
ATP12A	ATPase, H+/K+ transporting, nongastric, alpha polypeptide	NM_001676	1.91255
ATP4A	ATPase, H+/K+ exchanging, alpha polypeptide	NM_000704	2.05863
ATP4B	ATPase, H+/K+ exchanging, beta polypeptide	NM_000705	2.26875
ATP6V0A4	ATPase, H+ transporting, lysosomal V0 subunit a4	NM_020632	1.96095
ATP6V0D2	ATPase, H+ transporting, lysosomal 38kDa, V0 subunit d2	NM_152565	2.21785
ATP6V1B1	ATPase, H+ transporting, lysosomal 56/58kDa, V1 subunit B1	NM_001692	2.63344
ATP6V1G2	ATPase, H+ transporting, lysosomal 13kDa, V1 subunit G2	NM_130463	3.19139
ATP6V1G3	ATPase, H+ transporting, lysosomal 13kDa, V1 subunit G3	NM_133326	2.06485
COX4I2	cytochrome c oxidase subunit IV isoform 2 (lung)	NM_032609	2.22211
COX6A2	cytochrome c oxidase subunit VIa polypeptide 2	NM_005205	3.36227
COX7A1	cytochrome c oxidase subunit VIIa polypeptide 1 (muscle)	NM_001864	2.04138
COX7B2	cytochrome c oxidase subunit VIIb2	NM_130902	1.90219
COX8C	cytochrome c oxidase subunit VIIIC	NM_182971	1.8576
NDUFA4L2	NADH dehydrogenase (ubiquinone) 1 alpha subcomplex, 4-like 2	NM_020142	1.96209
01100
Symbol	Name	RefSeq	Amean	LFC	t	p
FUT1	fucosyltransferase 1 (galactoside 2-alpha-L-fucosyltransferase, H blood group)	NM_000148	4.61146	4.64108	9.47409	7.00789e-07
CTH	cystathionase (cystathionine gamma-lyase)	NM_001902	9.0027	2.44656	6.63274	2.55948e-05
ASNS	asparagine synthetase (glutamine-hydrolyzing)	NM_001673	11.8832	2.16058	5.99543	6.56611e-05
HKDC1	hexokinase domain containing 1	NM_025130	4.8706	2.12021	2.48028	0.0291463
GMPPB	GDP-mannose pyrophosphorylase B	NM_021971	7.3535	1.90711	5.19002	0.000234094
GPAM	glycerol-3-phosphate acyltransferase, mitochondrial	NM_020918	10.7927	1.74401	6.02992	6.23079e-05
MTHFD2	methylenetetrahydrofolate dehydrogenase (NADP+ dependent) 2, methenyltetrahydrofolate cyclohydrolase	NM_006636	9.11087	1.73866	6.63387	2.55533e-05
SGMS1	sphingomyelin synthase 1	NM_147156	8.52248	1.72821	4.87242	0.000396236
XDH	xanthine dehydrogenase	NM_000379	5.62478	1.70052	4.1644	0.00134438
PPAP2B	phosphatidic acid phosphatase type 2B	NM_003713	8.94297	1.7004	7.27563	1.04477e-05
GCNT3	glucosaminyl (N-acetyl) transferase 3, mucin type	NM_004751	4.44807	1.66628	2.73743	0.0181799
ALG2	asparagine-linked glycosylation 2, alpha-1,3-mannosyltransferase homolog (S. cerevisiae)	NM_033087	8.70003	1.59626	6.61917	2.60985e-05
CHPF	chondroitin polymerizing factor	NM_024536	11.397	1.58206	6.60026	2.68183e-05
SLC33A1	solute carrier family 33 (acetyl-CoA transporter), member 1	NM_001190992	5.6596	1.55215	6.01913	6.33374e-05
AMACR	alpha-methylacyl-CoA racemase	NM_001167595	7.66681	1.4116	4.3034	0.00105245
GALK2	galactokinase 2	NM_001001556	9.45559	1.35783	5.9169	7.4028e-05
GCNT2	glucosaminyl (N-acetyl) transferase 2, I-branching enzyme (I blood group)	NM_001491	4.20495	1.27574	2.42814	0.0320519
PIGA	phosphatidylinositol glycan anchor biosynthesis, class A	NM_002641	8.2938	1.26166	5.28229	0.000201433
UGCG	UDP-glucose ceramide glucosyltransferase	NM_003358	7.46572	1.25778	4.15248	0.00137305
HSD17B7	hydroxysteroid (17-beta) dehydrogenase 7	NM_016371	7.20123	1.22714	4.70741	0.000523698
IPPK	inositol 1,3,4,5,6-pentakisphosphate 2-kinase	NM_022755	5.92482	1.16816	4.01667	0.00174814
POLG2	polymerase (DNA directed), gamma 2, accessory subunit	NM_007215	9.50928	1.14717	4.08717	0.00154175
OXSM	3-oxoacyl-ACP synthase, mitochondrial	NM_017897	10.2159	1.13135	5.0718	0.00028429
ACSL1	acyl-CoA synthetase long-chain family member 1	NM_001995	7.99721	1.06065	2.74204	0.0180262
UAP1L1	UDP-N-acteylglucosamine pyrophosphorylase 1-like 1	NM_207309	7.53296	1.0442	3.27105	0.00678426
B3GNT5	UDP-GlcNAc:betaGal beta-1,3-N-acetylglucosaminyltransferase 5	NM_032047	7.27718	1.03704	3.30102	0.00641977
UAP1	UDP-N-acteylglucosamine pyrophosphorylase 1	NM_003115	8.12348	1.00712	3.24881	0.00706829
FUT4	fucosyltransferase 4 (alpha (1,3) fucosyltransferase, myeloid-specific)	NM_002033	4.66955	1.00039	3.1612	0.0083089
GFPT1	glutamine--fructose-6-phosphate transaminase 1	NM_001244710	9.47712	0.951388	4.5366	0.000701662
PIK3C3	phosphoinositide-3-kinase, class 3	NM_002647	7.98119	0.93905	3.98738	0.00184209
AMD1	adenosylmethionine decarboxylase 1	NM_001634	12.216	0.932308	3.88653	0.00220739
REV3L	REV3-like, catalytic subunit of DNA polymerase zeta (yeast)	NM_002912	7.86229	0.924994	3.14287	0.00859498
PAFAH2	platelet-activating factor acetylhydrolase 2, 40kDa	NM_000437	5.24738	0.920093	1.82639	0.0930459
POLR3C	polymerase (RNA) III (DNA directed) polypeptide C (62kD)	NM_006468	10.8622	0.916739	4.19963	0.00126324
IDUA	iduronidase, alpha-L-	NM_000203	4.46605	0.907443	1.98515	0.0707381
GPT2	glutamic pyruvate transaminase (alanine aminotransferase) 2	NM_133443	7.15589	0.899872	2.79038	0.0164883
SHMT2	serine hydroxymethyltransferase 2 (mitochondrial)	NM_005412	12.4671	0.89389	3.40914	0.00526191
GGPS1	geranylgeranyl diphosphate synthase 1	NM_001037277	4.6433	0.88051	2.50421	0.0278998
MGAT2	mannosyl (alpha-1,6-)-glycoprotein beta-1,2-N-acetylglucosaminyltransferase	NM_002408	8.94983	0.87865	4.30658	0.00104659
MLYCD	malonyl-CoA decarboxylase	NM_012213	3.74555	0.874759	1.20441	0.25191
POLR3B	polymerase (RNA) III (DNA directed) polypeptide B	NM_018082	8.38815	0.861613	3.27228	0.00676895
COX6B2	cytochrome c oxidase subunit VIb polypeptide 2 (testis)	NM_144613	9.28108	0.859275	2.58438	0.0240907
TGDS	TDP-glucose 4,6-dehydratase	NM_014305	6.69723	0.854667	3.92021	0.00207775
DLAT	dihydrolipoamide S-acetyltransferase	NM_001931	9.17526	0.834435	3.17902	0.00803987
CYP1A1	cytochrome P450, family 1, subfamily A, polypeptide 1	NM_000499	7.75391	0.832751	1.44804	0.173514
GCLC	glutamate-cysteine ligase, catalytic subunit	NM_001498	8.56984	0.827349	2.63308	0.0220303
PISD	phosphatidylserine decarboxylase	NM_014338	5.45646	0.81881	2.09821	0.0579884
GBGT1	globoside alpha-1,3-N-acetylgalactosaminyltransferase 1	NM_021996	4.74619	0.815126	1.84444	0.0902199
ACACA	acetyl-CoA carboxylase alpha	NM_198839	11.0134	0.812879	3.27726	0.00670704
CEPT1	choline/ethanolamine phosphotransferase 1	NM_001007794	4.95776	0.807652	2.95932	0.0120671
PCK2	phosphoenolpyruvate carboxykinase 2 (mitochondrial)	NM_004563	6.26358	0.797381	1.70351	0.1145
PDXK	pyridoxal (pyridoxine, vitamin B6) kinase	NM_003681	9.96797	0.796969	3.5457	0.00409691
FASN	fatty acid synthase	NM_004104	12.9092	0.793995	3.09847	0.0093298
POLR3D	polymerase (RNA) III (DNA directed) polypeptide D, 44kDa	NM_001722	5.70223	0.76456	2.49931	0.0281506
B3GALT6	UDP-Gal:betaGal beta 1,3-galactosyltransferase polypeptide 6	NM_080605	10.909	0.753399	3.36977	0.00565668
HK2	hexokinase 2	NM_000189	9.30667	0.737083	2.94112	0.0124802
ST3GAL1	ST3 beta-galactoside alpha-2,3-sialyltransferase 1	NM_003033	7.9201	0.734104	3.42453	0.00511529
CSGALNACT2	chondroitin sulfate N-acetylgalactosaminyltransferase 2	NM_018590	4.45107	0.725894	1.59529	0.136926
MVK	mevalonate kinase	NM_000431	12.327	0.713449	2.97593	0.0117021
PRODH	proline dehydrogenase (oxidase) 1	NM_016335	4.55073	0.70468	1.54016	0.14976
ATP6V1H	ATPase, H+ transporting, lysosomal 50/57kDa, V1 subunit H	NM_015941	5.47601	0.689706	2.1949	0.0488258
ITPK1	inositol-tetrakisphosphate 1-kinase	NM_001142594	3.69501	0.688531	1.23564	0.240502
ALG5	asparagine-linked glycosylation 5, dolichyl-phosphate beta-glucosyltransferase homolog (S. cerevisiae)	NM_013338	11.8438	0.686844	3.12076	0.00895328
ENPP1	ectonucleotide pyrophosphatase/phosphodiesterase 1	NM_006208	10.5842	0.674238	2.69813	0.0195452
POLR3A	polymerase (RNA) III (DNA directed) polypeptide A, 155kDa	NM_007055	9.59832	0.668006	2.06514	0.0614757
PI4K2A	phosphatidylinositol 4-kinase type 2 alpha	NM_018425	7.03981	0.663634	2.0644	0.0615562
GMPPA	GDP-mannose pyrophosphorylase A	NM_013335	6.68791	0.662662	2.58327	0.02414
HMGCS1	3-hydroxy-3-methylglutaryl-CoA synthase 1 (soluble)	NM_002130	10.8176	0.66189	3.21923	0.00746465
PI4KB	phosphatidylinositol 4-kinase, catalytic, beta	NM_001198773	8.74808	0.656188	2.69658	0.0196011
PMM2	phosphomannomutase 2	NM_000303	9.74805	0.654582	2.12856	0.0549512
PNP	purine nucleoside phosphorylase	NM_000270	11.7985	0.650381	2.31791	0.039143
UPP1	uridine phosphorylase 1		7.93555	0.649568	2.0826	0.0596109
HMGCR	3-hydroxy-3-methylglutaryl-CoA reductase	NM_000859	10.8854	0.640526	2.67126	0.0205364
NANS	N-acetylneuraminic acid synthase	NM_018946	11.7776	0.63021	2.90825	0.013262
GNPDA2	glucosamine-6-phosphate deaminase 2	NM_138335	6.60673	0.627372	2.02419	0.0660666
LIPT1	lipoyltransferase 1	NM_145197	5.91446	0.6243	2.37891	0.0350511
HSD17B8	hydroxysteroid (17-beta) dehydrogenase 8	NM_014234	6.85649	0.623306	2.64258	0.0216487
HYAL4	hyaluronoglucosaminidase 4	NM_012269	7.90892	0.619698	1.77065	0.102284
POLE3	polymerase (DNA directed), epsilon 3 (p17 subunit)	NM_017443	10.9564	0.61347	2.8126	0.0158257
CHKA	choline kinase alpha	NM_001277	12.5135	0.605245	3.04888	0.0102255
SPHK2	sphingosine kinase 2	NM_020126	10.3908	0.60187	2.10204	0.0575963
PC	pyruvate carboxylase	NM_001040716	11.952	0.59834	2.74829	0.0178197
BPGM	2,3-bisphosphoglycerate mutase	NM_199186	8.65365	0.593902	2.74982	0.0177694
PANK3	pantothenate kinase 3		11.2274	0.587027	2.76846	0.0171687
CYP2R1	cytochrome P450, family 2, subfamily R, polypeptide 1	NM_024514	9.42431	0.584714	2.45556	0.0304903
SMPD4	sphingomyelin phosphodiesterase 4, neutral membrane (neutral sphingomyelinase-3)	NM_017951	13.0731	0.583877	2.69457	0.0196737
MOGS	mannosyl-oligosaccharide glucosidase	NM_006302	11.2629	0.583007	2.65772	0.0210545
LIPG	lipase, endothelial	NM_006033	5.33505	0.579962	2.12111	0.0556825
POLR1B	polymerase (RNA) I polypeptide B, 128kDa	NM_019014	7.97107	0.577837	2.53784	0.0262354
UMPS	uridine monophosphate synthetase	NM_000373	11.8343	0.565303	2.77716	0.0168954
DHRS3	dehydrogenase/reductase (SDR family) member 3	NM_004753	11.5149	0.562652	1.75738	0.104601
C1GALT1	core 1 synthase, glycoprotein-N-acetylgalactosamine 3-beta-galactosyltransferase, 1	NM_020156	7.2415	0.56249	1.64511	0.126164
IMPA1	inositol(myo)-1(or 4)-monophosphatase 1	NM_005536	9.70537	0.556425	2.76628	0.0172381
CYP27B1	cytochrome P450, family 27, subfamily B, polypeptide 1	NM_000785	4.40019	0.543609	1.02222	0.327068
SAT2	spermidine/spermine N1-acetyltransferase family member 2	NM_133491	12.6936	0.529735	2.36602	0.0358795
PSAT1	phosphoserine aminotransferase 1	NM_058179	12.5645	0.523568	2.24149	0.0449172
PANK2	pantothenate kinase 2	NM_153638	9.9239	0.519713	2.36032	0.0362525
MAN1A2	mannosidase, alpha, class 1A, member 2	NM_006699	7.10072	0.513891	1.73676	0.108296
MTHFR	methylenetetrahydrofolate reductase (NAD(P)H)	NM_005957	5.84969	0.510528	1.59453	0.137097
ST6GALNAC4	ST6 (alpha-N-acetyl-neuraminyl-2,3-beta-galactosyl-1,3)-N-acetylgalactosaminide alpha-2,6-sialyltransferase 4	NM_175039	6.35642	0.504927	1.84038	0.0908486
PAPSS2	3'-phosphoadenosine 5'-phosphosulfate synthase 2	NM_001015880	7.48845	0.502166	0.970324	0.351253
CYP3A7	cytochrome P450, family 3, subfamily A, polypeptide 7	NM_000765	7.26686	0.500043	1.07589	0.303369
JMJD7-PLA2G4B	JMJD7-PLA2G4B readthrough	NM_005090	9.22778	0.498502	1.9044	0.081386
MGLL	monoglyceride lipase	NM_007283	12.6992	0.495634	2.09641	0.0581725
PLA2G6	phospholipase A2, group VI (cytosolic, calcium-independent)	NM_003560	5.90093	0.493473	1.35895	0.199437
DGKD	diacylglycerol kinase, delta 130kDa	NM_152879	9.36725	0.493166	2.07834	0.0600605
PSPH	phosphoserine phosphatase	NM_004577	12.6705	0.492855	2.14799	0.053086
PI4KA	phosphatidylinositol 4-kinase, catalytic, alpha	NM_058004	12.6329	0.482425	2.05954	0.0620854
EXTL3	exostoses (multiple)-like 3	NM_001440	11.6194	0.477868	1.70813	0.113621
ALAS1	aminolevulinate, delta-, synthase 1	NM_000688	9.1709	0.474889	1.64673	0.125826
ODC1	ornithine decarboxylase 1	NM_002539	13.4625	0.471233	1.72985	0.10956
ACACB	acetyl-CoA carboxylase beta	NM_001093	7.10678	0.467861	1.49279	0.161602
CAD	carbamoyl-phosphate synthetase 2, aspartate transcarbamylase, and dihydroorotase	NM_004341	8.89955	0.467752	2.03379	0.0649627
NANP	N-acetylneuraminic acid phosphatase	NM_152667	4.41814	0.466823	1.04795	0.315544
EPRS	glutamyl-prolyl-tRNA synthetase	NM_004446	12.0351	0.466504	2.07748	0.0601524
PIK3C2A	phosphoinositide-3-kinase, class 2, alpha polypeptide	NM_002645	9.78923	0.46422	2.11786	0.0560038
ST3GAL3	ST3 beta-galactoside alpha-2,3-sialyltransferase 3	NM_174963	7.28888	0.452575	2.15901	0.0520547
RFK	riboflavin kinase	NM_018339	7.45711	0.450776	1.60627	0.134487
SEPHS2	selenophosphate synthetase 2	NM_012248	12.5643	0.448834	1.73605	0.108425
PAFAH1B1	platelet-activating factor acetylhydrolase 1b, regulatory subunit 1 (45kDa)	NM_000430	9.32185	0.448779	2.14292	0.0535664
AGPAT6	1-acylglycerol-3-phosphate O-acyltransferase 6 (lysophosphatidic acid acyltransferase, zeta)	NM_178819	7.36258	0.446047	1.66327	0.122428
B4GALT1	UDP-Gal:betaGlcNAc beta 1,4- galactosyltransferase, polypeptide 1	NM_001497	6.1419	0.443924	1.67992	0.119091
POLR3F	polymerase (RNA) III (DNA directed) polypeptide F, 39 kDa	NM_006466	7.38106	0.443208	1.43906	0.175991
UQCRFS1	ubiquinol-cytochrome c reductase, Rieske iron-sulfur polypeptide 1	NM_006003	13.5918	0.440402	2.2126	0.047304
PLCE1	phospholipase C, epsilon 1	NM_016341	7.43925	0.431745	1.98539	0.070709
PAFAH1B2	platelet-activating factor acetylhydrolase 1b, catalytic subunit 2 (30kDa)	NM_002572	9.90107	0.429676	2.08627	0.0592253
DHCR7	7-dehydrocholesterol reductase	NM_001360	14.0419	0.428819	1.74341	0.107093
GALNT5	UDP-N-acetyl-alpha-D-galactosamine:polypeptide N-acetylgalactosaminyltransferase 5 (GalNAc-T5)	NM_014568	4.27526	0.417239	0.652397	0.526585
SCLY	selenocysteine lyase	NM_016510	9.58048	0.406959	0.963752	0.354405
ATP6V1E2	ATPase, H+ transporting, lysosomal 31kDa, V1 subunit E2	NM_080653	6.4663	0.406737	1.46635	0.168553
PGS1	phosphatidylglycerophosphate synthase 1	NM_024419	4.96564	0.398692	0.732502	0.478085
B4GALT3	UDP-Gal:betaGlcNAc beta 1,4- galactosyltransferase, polypeptide 3	NM_003779	10.3352	0.395104	1.79903	0.0974815
TST	thiosulfate sulfurtransferase (rhodanese)	NM_003312	13.6621	0.39105	1.84404	0.090282
CYP3A5	cytochrome P450, family 3, subfamily A, polypeptide 5	NM_000777	6.72286	0.383786	0.808788	0.434557
GK	glycerol kinase	NM_001205019	6.3494	0.382801	1.11454	0.287117
CYP2B6	cytochrome P450, family 2, subfamily B, polypeptide 6	NM_000767	9.84453	0.38193	1.22455	0.244504
POLR1C	polymerase (RNA) I polypeptide C, 30kDa	NM_203290	9.32301	0.381374	1.58526	0.139186
NAGLU	N-acetylglucosaminidase, alpha	NM_000263	10.5651	0.379304	1.69622	0.115902
PIGH	phosphatidylinositol glycan anchor biosynthesis, class H	NM_004569	7.65251	0.378976	1.76558	0.103165
TRDMT1	tRNA aspartic acid methyltransferase 1	NM_004412	4.00109	0.375663	1.5526	0.146776
LIAS	lipoic acid synthetase	NM_006859	7.28623	0.375445	1.46626	0.168576
POLR1A	polymerase (RNA) I polypeptide A, 194kDa	NM_015425	8.09012	0.374799	1.28256	0.224139
BTD	biotinidase	NM_000060	4.53479	0.373641	0.714538	0.488716
ADO	2-aminoethanethiol (cysteamine) dioxygenase	NM_032804	6.52212	0.368494	1.33888	0.2057
PIK3C2B	phosphoinositide-3-kinase, class 2, beta polypeptide	NM_002646	9.7811	0.364777	1.73542	0.108541
CBS	cystathionine-beta-synthase	NM_000071	13.4818	0.364175	1.34233	0.204612
PNPO	pyridoxamine 5'-phosphate oxidase	NM_018129	10.4126	0.356792	0.788355	0.445957
ATP6V1B2	ATPase, H+ transporting, lysosomal 56/58kDa, V1 subunit B2	NM_001693	9.137	0.352527	1.14751	0.273785
MMAB	methylmalonic aciduria (cobalamin deficiency) cblB type	NM_052845	8.37473	0.351176	1.2197	0.246273
MGAT1	mannosyl (alpha-1,3-)-glycoprotein beta-1,2-N-acetylglucosaminyltransferase	NM_002406	10.6178	0.35017	1.57133	0.142382
NDUFS1	NADH dehydrogenase (ubiquinone) Fe-S protein 1, 75kDa (NADH-coenzyme Q reductase)	NM_005006	12.3065	0.349656	1.80169	0.0970429
AKR1A1	aldo-keto reductase family 1, member A1 (aldehyde reductase)	NM_006066	8.95688	0.348748	1.02085	0.327693
ABAT	4-aminobutyrate aminotransferase	NM_000663	7.98049	0.348272	0.995487	0.339371
RPN2	ribophorin II	NM_002951	12.9874	0.346388	1.65224	0.124685
SYNJ2	synaptojanin 2	NM_003898	8.75131	0.340748	1.28533	0.223202
PYCR1	pyrroline-5-carboxylate reductase 1	NM_006907	13.4484	0.340503	1.5433	0.149
INPP5E	inositol polyphosphate-5-phosphatase, 72 kDa	NM_019892	9.52913	0.338928	1.45448	0.171755
SGSH	N-sulfoglucosamine sulfohydrolase	NM_000199	9.83796	0.336946	1.43141	0.178125
POLR2J2	polymerase (RNA) II (DNA directed) polypeptide J2	NM_032959	6.08942	0.333881	0.939368	0.366275
PANK1	pantothenate kinase 1	NM_148977	8.10005	0.332482	1.60743	0.134231
MCAT	malonyl CoA:ACP acyltransferase (mitochondrial)	NM_173467	7.51181	0.330395	1.20809	0.250543
UGT1A6	UDP glucuronosyltransferase 1 family, polypeptide A6	NM_001072	5.01593	0.329336	0.636459	0.536564
MTAP	methylthioadenosine phosphorylase	NM_002451	8.45546	0.322997	1.41446	0.182931
NDST2	N-deacetylase/N-sulfotransferase (heparan glucosaminyl) 2	NM_003635	6.91893	0.320647	1.0977	0.294114
SMPD1	sphingomyelin phosphodiesterase 1, acid lysosomal	NM_000543	6.08485	0.320418	1.00111	0.336755
GLCE	glucuronic acid epimerase	NM_015554	5.39917	0.31962	0.909053	0.381419
FUK	fucokinase	NM_145059	9.02485	0.3089	1.27217	0.227682
GNE	glucosamine (UDP-N-acetyl)-2-epimerase/N-acetylmannosamine kinase	NM_005476	10.2346	0.305251	1.57479	0.141581
GCH1	GTP cyclohydrolase 1	NM_000161	7.69349	0.304957	1.41383	0.183112
NAT1	N-acetyltransferase 1 (arylamine N-acetyltransferase)	NM_000662	6.53451	0.303853	0.941919	0.36502
ALG11	asparagine-linked glycosylation 11, alpha-1,2-mannosyltransferase homolog (yeast)	NM_001004127	8.78442	0.299455	0.922612	0.374592
ATP6V0A1	ATPase, H+ transporting, lysosomal V0 subunit a1	NM_005177	12.2772	0.298161	1.34104	0.205019
ACO2	aconitase 2, mitochondrial	NM_001098	11.0696	0.296061	1.48407	0.163866
ACADVL	acyl-CoA dehydrogenase, very long chain	NM_000018	11.7074	0.293744	1.10136	0.292583
HGD	homogentisate 1,2-dioxygenase	NM_000187	11.9143	0.29033	1.18789	0.258115
B3GNT2	UDP-GlcNAc:betaGal beta-1,3-N-acetylglucosaminyltransferase 2	NM_006577	5.56605	0.289708	1.09582	0.294903
PLD1	phospholipase D1, phosphatidylcholine-specific	NM_002662	6.16266	0.284847	1.19322	0.2561
DGKQ	diacylglycerol kinase, theta 110kDa	NM_001347	8.12394	0.283351	1.17939	0.261352
GNS	glucosamine (N-acetyl)-6-sulfatase	NM_002076	11.1454	0.283116	0.974548	0.349238
PNPLA3	patatin-like phospholipase domain containing 3	NM_025225	10.4274	0.282715	0.94811	0.361987
UGDH	UDP-glucose 6-dehydrogenase	NM_003359	10.3251	0.278807	1.03876	0.319623
CEL	carboxyl ester lipase (bile salt-stimulated lipase)	NM_001807	4.8386	0.276095	0.933211	0.369316
TYMP	thymidine phosphorylase	NM_001113755	14.0829	0.275243	0.615379	0.549927
MTR	5-methyltetrahydrofolate-homocysteine methyltransferase	NM_000254	8.50784	0.274972	1.04819	0.315437
SAT1	spermidine/spermine N1-acetyltransferase 1	NM_002970	12.4281	0.262528	1.21259	0.248882
ASAH1	N-acylsphingosine amidohydrolase (acid ceramidase) 1	NM_177924	11.1544	0.260844	1.18275	0.260069
NT5C2	5'-nucleotidase, cytosolic II	NM_012229	8.87691	0.251024	0.947093	0.362484
HMGCL	3-hydroxymethyl-3-methylglutaryl-CoA lyase	NM_000191	8.47185	0.249651	0.768369	0.457291
AOC3	amine oxidase, copper containing 3 (vascular adhesion protein 1)	NM_003734	4.76423	0.237424	0.632914	0.538799
ALG10B	asparagine-linked glycosylation 10, alpha-1,2-glucosyltransferase homolog B (yeast)	NM_001013620	5.85671	0.237365	0.788667	0.445781
ST6GAL1	ST6 beta-galactosamide alpha-2,6-sialyltranferase 1	NM_173216	12.2984	0.232121	1.06929	0.306211
MTHFD1L	methylenetetrahydrofolate dehydrogenase (NADP+ dependent) 1-like	NM_015440	8.09258	0.23007	0.839548	0.41776
AGPAT9	1-acylglycerol-3-phosphate O-acyltransferase 9	NM_032717	9.65108	0.229788	0.99683	0.338745
EXT1	exostosin 1	NM_000127	7.49968	0.228627	0.904129	0.38392
COQ7	coenzyme Q7 homolog, ubiquinone (yeast)	NM_016138	7.53179	0.224915	0.878236	0.397254
MGAT5	mannosyl (alpha-1,6-)-glycoprotein beta-1,6-N-acetyl-glucosaminyltransferase	NM_002410	10.3344	0.221225	0.759871	0.462165
PCYT2	phosphate cytidylyltransferase 2, ethanolamine	NM_001184917	9.95883	0.22022	0.971132	0.350867
PGP	phosphoglycolate phosphatase	NM_001042371	7.59335	0.218139	0.934622	0.368617
MSMO1	methylsterol monooxygenase 1	NM_006745	7.73261	0.217713	0.838759	0.418184
MCEE	methylmalonyl CoA epimerase	NM_032601	8.96939	0.216527	1.14653	0.274176
AGPAT2	1-acylglycerol-3-phosphate O-acyltransferase 2 (lysophosphatidic acid acyltransferase, beta)	NM_006412	13.7329	0.215604	0.808489	0.434723
B4GALT4	UDP-Gal:betaGlcNAc beta 1,4- galactosyltransferase, polypeptide 4	NM_212543	8.00479	0.211146	0.560545	0.585538
OCRL	oculocerebrorenal syndrome of Lowe	NM_000276	9.95829	0.209995	0.976364	0.348374
PCYT1A	phosphate cytidylyltransferase 1, choline, alpha	NM_005017	7.68736	0.208918	0.939505	0.366207
LDHAL6A	lactate dehydrogenase A-like 6A	NM_144972	7.91937	0.208831	0.299495	0.769745
NADK	NAD kinase	NM_023018	8.63214	0.208143	0.624694	0.543999
LSS	lanosterol synthase (2,3-oxidosqualene-lanosterol cyclase)	NM_002340	10.8023	0.207915	0.918873	0.376466
SUCLA2	succinate-CoA ligase, ADP-forming, beta subunit	NM_003850	6.04283	0.207047	0.99946	0.337522
POLG	polymerase (DNA directed), gamma	NM_002693	9.78138	0.19923	0.776431	0.452697
FECH	ferrochelatase	NM_001012515	6.77179	0.196574	0.854914	0.409532
SQLE	squalene epoxidase	NM_003129	11.3282	0.195444	0.63602	0.536841
SDHA	succinate dehydrogenase complex, subunit A, flavoprotein (Fp)	NM_004168	11.9572	0.194987	0.932055	0.369889
PPAP2A	phosphatidic acid phosphatase type 2A	NM_176895	9.36451	0.190424	0.892783	0.389724
ATP6V1A	ATPase, H+ transporting, lysosomal 70kDa, V1 subunit A	NM_001690	11.9614	0.188899	0.846215	0.414176
NDUFV1	NADH dehydrogenase (ubiquinone) flavoprotein 1, 51kDa	NM_007103	14.2147	0.188689	0.923835	0.373981
ALG12	asparagine-linked glycosylation 12, alpha-1,6-mannosyltransferase homolog (S. cerevisiae)	NM_024105	6.67612	0.18623	0.683833	0.507218
AGXT	alanine-glyoxylate aminotransferase	NM_000030	4.55144	0.182421	0.235692	0.817691
TRIT1	tRNA isopentenyltransferase 1	NM_017646	8.0096	0.17414	0.83213	0.42177
ST3GAL5	ST3 beta-galactoside alpha-2,3-sialyltransferase 5	NM_003896	5.24089	0.173784	0.636602	0.536474
ATP6V0B	ATPase, H+ transporting, lysosomal 21kDa, V0 subunit b	NM_004047	12.2532	0.173734	0.842351	0.41625
PIGC	phosphatidylinositol glycan anchor biosynthesis, class C	NM_002642	9.26789	0.170909	0.527918	0.60729
HYAL2	hyaluronoglucosaminidase 2	NM_033158	12.7063	0.170434	0.712238	0.490088
GPAA1	glycosylphosphatidylinositol anchor attachment protein 1 homolog (yeast)	NM_003801	13.2398	0.168162	0.849977	0.412163
PHOSPHO2	phosphatase, orphan 2	NM_001008489	7.78777	0.167415	0.602205	0.558372
AHCYL1	adenosylhomocysteinase-like 1	NM_006621	11.9752	0.167052	0.797353	0.440913
ALDH1A1	aldehyde dehydrogenase 1 family, member A1	NM_000689	12.717	0.165567	0.566097	0.581878
MGAT4B	mannosyl (alpha-1,3-)-glycoprotein beta-1,4-N-acetylglucosaminyltransferase, isozyme B	NM_054013	12.2205	0.165137	0.60104	0.559122
GART	phosphoribosylglycinamide formyltransferase, phosphoribosylglycinamide synthetase, phosphoribosylaminoimidazole synthetase	NM_000819	9.65305	0.161684	0.566756	0.581445
GALNT6	UDP-N-acetyl-alpha-D-galactosamine:polypeptide N-acetylgalactosaminyltransferase 6 (GalNAc-T6)	NM_007210	4.26204	0.1591	0.20999	0.837239
POLD4	polymerase (DNA-directed), delta 4	NM_021173	11.4451	0.158369	0.513334	0.617143
PYCRL	pyrroline-5-carboxylate reductase-like	NM_023078	7.58845	0.155948	0.437988	0.669263
UROD	uroporphyrinogen decarboxylase	NM_000374	12.077	0.153761	0.621948	0.545743
HMBS	hydroxymethylbilane synthase	NM_000190	11.7256	0.152782	0.75864	0.462874
UCKL1	uridine-cytidine kinase 1-like 1	NM_017859	6.157	0.143994	0.390687	0.702953
CTPS	CTP synthase	NM_001905	11.1595	0.139486	0.704205	0.494897
PYCR2	pyrroline-5-carboxylate reductase family, member 2	NM_013328	11.4698	0.137723	0.592208	0.564828
FUT6	fucosyltransferase 6 (alpha (1,3) fucosyltransferase)	NM_000150	15.6493	0.131591	0.493939	0.630367
POLR2B	polymerase (RNA) II (DNA directed) polypeptide B, 140kDa	NM_000938	10.0768	0.130687	0.602843	0.557962
MPI	mannose phosphate isomerase	NM_002435	8.91187	0.128452	0.618607	0.547869
NDST1	N-deacetylase/N-sulfotransferase (heparan glucosaminyl) 1	NM_001543	11.308	0.127864	0.333684	0.744442
POLR2A	polymerase (RNA) II (DNA directed) polypeptide A, 220kDa	NM_000937	11.5287	0.124613	0.442685	0.665957
EPT1	ethanolaminephosphotransferase 1 (CDP-ethanolamine-specific)	NM_033505	9.24269	0.122886	0.438057	0.669215
CYP2C9	cytochrome P450, family 2, subfamily C, polypeptide 9	NM_000771	4.22463	0.122722	0.352695	0.730504
SPHK1	sphingosine kinase 1	NM_182965	10.8049	0.112666	0.462817	0.651869
GANC	glucosidase, alpha; neutral C	NM_198141	4.96235	0.112175	0.330167	0.747031
CTPS2	CTP synthase II	NM_001144002	9.06814	0.106351	0.477188	0.641899
COASY	CoA synthase	NM_025233	10.5787	0.106341	0.386005	0.706326
ENO3	enolase 3 (beta, muscle)	NM_001976	9.42149	0.104172	0.404269	0.693208
DHCR24	24-dehydrocholesterol reductase	NM_014762	12.1123	0.102326	0.474996	0.643415
IMPDH1	IMP (inosine 5'-monophosphate) dehydrogenase 1	NM_000883	13.7111	0.100167	0.446849	0.663032
PDXP	pyridoxal (pyridoxine, vitamin B6) phosphatase	NM_020315	7.59201	0.0999406	0.297372	0.771326
GALNT11	UDP-N-acetyl-alpha-D-galactosamine:polypeptide N-acetylgalactosaminyltransferase 11 (GalNAc-T11)	NM_022087	5.40964	0.0971426	0.17754	0.86208
CS	citrate synthase	NM_004077	12.9873	0.0955487	0.493025	0.630994
INPP5K	inositol polyphosphate-5-phosphatase K	NM_001135642	7.90822	0.0950094	0.35754	0.726967
NAGS	N-acetylglutamate synthase	NM_153006	9.77101	0.0919563	0.432609	0.673059
DAK	dihydroxyacetone kinase 2 homolog (S. cerevisiae)	NM_015533	11.6029	0.0889144	0.359802	0.725318
PTGS1	prostaglandin-endoperoxide synthase 1 (prostaglandin G/H synthase and cyclooxygenase)	NM_000962	4.47939	0.0887215	0.117383	0.90852
MUT	methylmalonyl CoA mutase	NM_000255	8.12771	0.0849688	0.347615	0.734219
DLST	dihydrolipoamide S-succinyltransferase (E2 component of 2-oxo-glutarate complex)	NM_001933	9.6847	0.0835969	0.329948	0.747192
ALDH1B1	aldehyde dehydrogenase 1 family, member B1	NM_000692	6.47841	0.0807048	0.295582	0.772659
COX10	COX10 homolog, cytochrome c oxidase assembly protein, heme A: farnesyltransferase (yeast)	NM_001303	6.39072	0.0796072	0.25728	0.801371
PIGW	phosphatidylinositol glycan anchor biosynthesis, class W	NM_178517	6.39865	0.0784624	0.240373	0.814144
COQ5	coenzyme Q5 homolog, methyltransferase (S. cerevisiae)	NM_032314	9.4401	0.0774712	0.344797	0.736282
HYI	hydroxypyruvate isomerase (putative)	NM_001190880	9.98853	0.0752082	0.312058	0.760413
PPAT	phosphoribosyl pyrophosphate amidotransferase	NM_002703	9.41181	0.0743802	0.20892	0.838055
PIGV	phosphatidylinositol glycan anchor biosynthesis, class V	NM_017837	5.9738	0.0687583	0.234324	0.818729
DPYD	dihydropyrimidine dehydrogenase	NM_000110	7.2452	0.0683293	0.172682	0.865812
CD38	CD38 molecule	NM_001775	7.52342	0.0659196	0.214452	0.833836
KDSR	3-ketodihydrosphingosine reductase	NM_002035	5.72711	0.0632832	0.238032	0.815917
ST3GAL4	ST3 beta-galactoside alpha-2,3-sialyltransferase 4	NM_006278	5.45616	0.0597237	0.21837	0.830852
GOT2	glutamic-oxaloacetic transaminase 2, mitochondrial (aspartate aminotransferase 2)	NM_002080	13.3854	0.0596481	0.27376	0.788977
POLR2D	polymerase (RNA) II (DNA directed) polypeptide D	NM_004805	9.26871	0.0576585	0.241061	0.813624
IVD	isovaleryl-CoA dehydrogenase	NM_001159508	9.53236	0.0544826	0.26089	0.798651
GPI	glucose-6-phosphate isomerase	NM_000175	12.608	0.0528535	0.211768	0.835882
PIGQ	phosphatidylinositol glycan anchor biosynthesis, class Q	NM_004204	6.00185	0.0507206	0.203316	0.842334
MPST	mercaptopyruvate sulfurtransferase	NM_001130517	12.1687	0.0479616	0.24176	0.813094
BCKDHA	branched chain keto acid dehydrogenase E1, alpha polypeptide	NM_000709	10.558	0.0474381	0.229592	0.822319
HK1	hexokinase 1	NM_033500	5.08612	0.0420133	0.13877	0.89196
RPIA	ribose 5-phosphate isomerase A	NM_144563	9.28671	0.0419931	0.204278	0.841599
PI4K2B	phosphatidylinositol 4-kinase type 2 beta	NM_018323	8.73245	0.0416754	0.168218	0.869246
PIGP	phosphatidylinositol glycan anchor biosynthesis, class P	NM_153681	8.53106	0.0410003	0.201082	0.844041
ATIC	5-aminoimidazole-4-carboxamide ribonucleotide formyltransferase/IMP cyclohydrolase	NM_004044	10.8655	0.0394712	0.198952	0.845669
RPN1	ribophorin I	NM_002950	9.5646	0.0390413	0.144376	0.887627
AGPAT3	1-acylglycerol-3-phosphate O-acyltransferase 3	NM_020132	8.8116	0.0351022	0.159439	0.876005
MVD	mevalonate (diphospho) decarboxylase	NM_002461	8.43209	0.0330139	0.109596	0.914562
FLAD1	FAD1 flavin adenine dinucleotide synthetase homolog (S. cerevisiae)	NM_025207	8.54744	0.0313304	0.124138	0.903284
PKM2	pyruvate kinase, muscle	NM_182470	12.6102	0.0305752	0.129464	0.89916
ND4L	NADH dehydrogenase, subunit 4L (complex I)		14.6481	0.0282746	0.0401502	0.968641
GNPDA1	glucosamine-6-phosphate deaminase 1	NM_005471	7.27271	0.02526	0.0834546	0.934882
MTHFS	5,10-methenyltetrahydrofolate synthetase (5-formyltetrahydrofolate cyclo-ligase)	NM_006441	11.4284	0.0229304	0.0681949	0.946766
ARG2	arginase, type II	NM_001172	6.97438	0.0207076	0.0858078	0.93305
CYP51A1	cytochrome P450, family 51, subfamily A, polypeptide 1	NM_000786	11.3203	0.0199053	0.0986588	0.923057
B3GALNT1	beta-1,3-N-acetylgalactosaminyltransferase 1 (globoside blood group)	NM_001038628	6.75227	0.01966	0.0718566	0.943913
PLCD1	phospholipase C, delta 1	NM_006225	6.30356	0.0176575	0.0465666	0.963633
FUT8	fucosyltransferase 8 (alpha (1,6) fucosyltransferase)	NM_178155	7.59906	0.0165445	0.0498917	0.961039
GOT1	glutamic-oxaloacetic transaminase 1, soluble (aspartate aminotransferase 1)	NM_002079	10.9103	0.0158906	0.0685608	0.946481
SDHD	succinate dehydrogenase complex, subunit D, integral membrane protein	NM_003002	9.08812	0.00815799	0.0298828	0.976657
PIGS	phosphatidylinositol glycan anchor biosynthesis, class S	NM_033198	11.9216	0.00660285	0.0337113	0.973668
CDS2	CDP-diacylglycerol synthase (phosphatidate cytidylyltransferase) 2	NM_003818	8.00418	0.00160021	0.00563829	0.995595
ABO	ABO blood group (transferase A, alpha 1-3-N-acetylgalactosaminyltransferase; transferase B, alpha 1-3-galactosyltransferase)		5.72329	0.00134341	0.00491278	0.996162
QARS	glutaminyl-tRNA synthetase	NM_005051	12.6919	-3.0231e-05	-0.000146393	0.999886
EARS2	glutamyl-tRNA synthetase 2, mitochondrial (putative)	NM_001083614	6.78121	-0.00113337	-0.00405917	0.996829
GMPS	guanine monphosphate synthetase	NM_003875	10.6498	-0.0013701	-0.00655853	0.994876
GSS	glutathione synthetase	NM_000178	11.7281	-0.00180114	-0.00902407	0.99295
NOS3	nitric oxide synthase 3 (endothelial cell)	NM_000603	7.69637	-0.00409964	-0.0163887	0.987197
ACSL3	acyl-CoA synthetase long-chain family member 3	NM_004457	9.07603	-0.00690057	-0.0258642	0.979796
RDH11	retinol dehydrogenase 11 (all-trans/9-cis/11-cis)	NM_016026	10.9198	-0.00865876	-0.0289033	0.977422
GALNTL1	UDP-N-acetyl-alpha-D-galactosamine:polypeptide N-acetylgalactosaminyltransferase-like 1	NM_020692	4.68587	-0.0132659	-0.0304026	0.976251
ME1	malic enzyme 1, NADP(+)-dependent, cytosolic	NM_002395	8.69531	-0.0133819	-0.0401534	0.968639
ITPA	inosine triphosphatase (nucleoside triphosphate pyrophosphatase)	NM_033453	12.0279	-0.0169796	-0.0868485	0.932241
C5orf4	chromosome 5 open reading frame 4	NM_032385	8.11298	-0.0173273	-0.0579486	0.954754
AASS	aminoadipate-semialdehyde synthase	NM_005763	5.46493	-0.0174715	-0.0701654	0.945231
CRLS1	cardiolipin synthase 1	NM_019095	10.5652	-0.0208736	-0.0871147	0.932033
PIPOX	pipecolic acid oxidase	NM_016518	4.04365	-0.0212852	-0.0388218	0.969678
NMNAT1	nicotinamide nucleotide adenylyltransferase 1	NM_022787	6.19722	-0.0216472	-0.0900829	0.929724
GLUL	glutamate-ammonia ligase	NM_002065	10.1602	-0.0219012	-0.0886145	0.930867
HIBADH	3-hydroxyisobutyrate dehydrogenase	NM_152740	8.69272	-0.0232417	-0.0753483	0.941193
ATP6V0D1	ATPase, H+ transporting, lysosomal 38kDa, V0 subunit d1	NM_004691	10.2113	-0.02379	-0.0827314	0.935445
PDHX	pyruvate dehydrogenase complex, component X	NM_003477	8.94901	-0.0246353	-0.0988631	0.922898
CMPK2	cytidine monophosphate (UMP-CMP) kinase 2, mitochondrial	NM_207315	4.21852	-0.0246411	-0.0696425	0.945638
ACSL4	acyl-CoA synthetase long-chain family member 4	NM_004458	9.85762	-0.0248705	-0.0885502	0.930917
EBP	emopamil binding protein (sterol isomerase)	NM_006579	15.0761	-0.0267541	-0.125443	0.902273
ACAA1	acetyl-CoA acyltransferase 1	NM_001607	11.8197	-0.0269062	-0.101654	0.920729
POLR3G	polymerase (RNA) III (DNA directed) polypeptide G (32kD)	NM_006467	7.60899	-0.0270339	-0.11771	0.908267
EPHX2	epoxide hydrolase 2, cytoplasmic	NM_001979	8.4287	-0.0292206	-0.114947	0.91041
POLR1E	polymerase (RNA) I polypeptide E, 53kDa	NM_022490	8.19245	-0.0296304	-0.0873015	0.931888
ATP6V1C1	ATPase, H+ transporting, lysosomal 42kDa, V1 subunit C1	NM_001695	10.3258	-0.0321196	-0.150692	0.88275
ATP6V1C2	ATPase, H+ transporting, lysosomal 42kDa, V1 subunit C2	NM_001039362	4.71155	-0.0326309	-0.0636199	0.950332
UCK1	uridine-cytidine kinase 1	NM_031432	7.76791	-0.0335482	-0.116272	0.909382
NT5C3	5'-nucleotidase, cytosolic III	NM_001002010	9.51428	-0.0352447	-0.185243	0.856168
PGM1	phosphoglucomutase 1	NM_002633	11.3074	-0.0371974	-0.120398	0.906183
ADPGK	ADP-dependent glucokinase	NM_031284	7.86675	-0.037359	-0.166239	0.870768
CCBL2	cysteine conjugate-beta lyase 2	NM_001008661	7.3376	-0.0395442	-0.133213	0.896258
MAT1A	methionine adenosyltransferase I, alpha	NM_000429	7.11784	-0.0395619	-0.0794887	0.937969
OAT	ornithine aminotransferase	NM_000274	10.7493	-0.0406213	-0.186759	0.855005
SPTLC1	serine palmitoyltransferase, long chain base subunit 1	NM_006415	8.60886	-0.041945	-0.211883	0.835794
AOX1	aldehyde oxidase 1	NM_001159	7.45497	-0.0421329	-0.165171	0.87159
PIGO	phosphatidylinositol glycan anchor biosynthesis, class O	NM_032634	9.26948	-0.043001	-0.183458	0.857537
ME3	malic enzyme 3, NADP(+)-dependent, mitochondrial	NM_001014811	4.80245	-0.0439864	-0.145825	0.886508
STT3A	STT3, subunit of the oligosaccharyltransferase complex, homolog A (S. cerevisiae)	NM_152713	8.69492	-0.0481873	-0.201797	0.843494
DMGDH	dimethylglycine dehydrogenase	NM_013391	4.29389	-0.0525556	-0.104461	0.918548
MAN2A1	mannosidase, alpha, class 2A, member 1	NM_002372	6.52438	-0.0534641	-0.169418	0.868322
HLCS	holocarboxylase synthetase (biotin-(proprionyl-CoA-carboxylase (ATP-hydrolysing)) ligase)	NM_000411	8.54036	-0.0548789	-0.289509	0.777189
AHCYL2	adenosylhomocysteinase-like 2	NM_015328	6.93993	-0.0558177	-0.199542	0.845218
PRPS1	phosphoribosyl pyrophosphate synthetase 1	NM_002764	11.8607	-0.0563312	-0.272913	0.789613
CYP4F3	cytochrome P450, family 4, subfamily F, polypeptide 3	NM_000896	6.69752	-0.0564004	-0.25694	0.801627
AGXT2	alanine--glyoxylate aminotransferase 2	NM_031900	4.05996	-0.0596655	-0.0684366	0.946578
PLCB1	phospholipase C, beta 1 (phosphoinositide-specific)	NM_015192	10.1296	-0.0601143	-0.199176	0.845498
POLA2	polymerase (DNA directed), alpha 2 (70kD subunit)	NM_002689	6.91035	-0.0602892	-0.168396	0.869109
PIGY	phosphatidylinositol glycan anchor biosynthesis, class Y	NM_001042616	10.1481	-0.0611326	-0.313503	0.759342
ALG14	asparagine-linked glycosylation 14 homolog (S. cerevisiae)	NM_144988	8.92295	-0.0628252	-0.272788	0.789706
ATP8	ATP synthase F0 subunit 8		13.0538	-0.0636253	-0.0838889	0.934544
TK1	thymidine kinase 1, soluble	NM_003258	13.8741	-0.0650506	-0.256238	0.802156
ALG1	asparagine-linked glycosylation 1, beta-1,4-mannosyltransferase homolog (S. cerevisiae)	NM_019109	9.24241	-0.0689492	-0.300175	0.769238
HSD17B4	hydroxysteroid (17-beta) dehydrogenase 4	NM_000414	10.0465	-0.0690784	-0.334663	0.743722
ALDOA	aldolase A, fructose-bisphosphate	NM_000034	12.9819	-0.0707342	-0.257328	0.801334
ETNK1	ethanolamine kinase 1	NM_018638	8.34756	-0.0707848	-0.284949	0.780596
DNMT3A	DNA (cytosine-5-)-methyltransferase 3 alpha	NM_175629	9.44602	-0.075182	-0.350918	0.731803
UGP2	UDP-glucose pyrophosphorylase 2	NM_006759	9.46199	-0.0783607	-0.259739	0.799518
ATP5A1	ATP synthase, H+ transporting, mitochondrial F1 complex, alpha subunit 1, cardiac muscle	NM_001001937	13.1522	-0.0786339	-0.283552	0.781641
NDUFAB1	NADH dehydrogenase (ubiquinone) 1, alpha/beta subcomplex, 1, 8kDa	NM_005003	12.4795	-0.0796719	-0.381161	0.709822
NME6	non-metastatic cells 6, protein expressed in (nucleoside-diphosphate kinase)	NM_005793	8.5794	-0.0823826	-0.324111	0.751497
ALG9	asparagine-linked glycosylation 9, alpha-1,2-mannosyltransferase homolog (S. cerevisiae)	NM_001077691	6.58346	-0.0833083	-0.363891	0.722342
NDUFV2	NADH dehydrogenase (ubiquinone) flavoprotein 2, 24kDa	NM_021074	13.2968	-0.0839784	-0.373377	0.715454
NME2	non-metastatic cells 2, protein (NM23B) expressed in	NM_002512	15.4407	-0.0847628	-0.430864	0.674292
COX5A		NM_004255	13.8595	-0.0848694	-0.393534	0.700906
NNMT	nicotinamide N-methyltransferase	NM_006169	6.06347	-0.087419	-0.177385	0.862199
BCAT1	branched chain amino-acid transaminase 1, cytosolic	NM_005504	11.321	-0.0881688	-0.233768	0.81915
PGAM4	phosphoglycerate mutase family member 4	NM_001029891	12.347	-0.089003	-0.213239	0.834761
MGAM	maltase-glucoamylase (alpha-glucosidase)	NM_004668	4.05906	-0.0906345	-0.121308	0.905477
HSD17B2	hydroxysteroid (17-beta) dehydrogenase 2	NM_002153	9.43032	-0.0912076	-0.416846	0.684235
UQCRC1	ubiquinol-cytochrome c reductase core protein I	NM_003365	11.5809	-0.0943456	-0.334337	0.743962
IDI1	isopentenyl-diphosphate delta isomerase 1	NM_004508	10.746	-0.0986625	-0.377114	0.712748
ACAD8	acyl-CoA dehydrogenase family, member 8	NM_014384	3.9952	-0.0988418	-0.183682	0.857365
PIGB	phosphatidylinositol glycan anchor biosynthesis, class B	NM_004855	7.07901	-0.100157	-0.509232	0.619928
IDH1	isocitrate dehydrogenase 1 (NADP+), soluble	NM_005896	12.6353	-0.100349	-0.364777	0.721698
TYMS	thymidylate synthetase	NM_001071	12.7146	-0.103253	-0.425071	0.678393
GALNT7	UDP-N-acetyl-alpha-D-galactosamine:polypeptide N-acetylgalactosaminyltransferase 7 (GalNAc-T7)	NM_017423	7.90213	-0.104133	-0.374468	0.714663
ACY1	aminoacylase 1	NM_000666	11.2912	-0.104498	-0.337229	0.741835
ACSS3	acyl-CoA synthetase short-chain family member 3	NM_024560	9.52454	-0.104557	-0.343973	0.736886
PTDSS1	phosphatidylserine synthase 1	NM_014754	12.2041	-0.10872	-0.47884	0.640757
PRDX6	peroxiredoxin 6	NM_004905	13.4257	-0.110793	-0.498251	0.627416
PON2	paraoxonase 2	NM_000305	11.9991	-0.11224	-0.491058	0.632343
CHSY1	chondroitin sulfate synthase 1	NM_014918	7.966	-0.112371	-0.437797	0.669398
SUCLG2	succinate-CoA ligase, GDP-forming, beta subunit	NM_003848	6.69105	-0.115087	-0.438961	0.668578
AGK	acylglycerol kinase	NM_018238	7.27411	-0.115218	-0.424	0.679153
PHOSPHO1	phosphatase, orphan 1	NM_001143804	7.15989	-0.115335	-0.275949	0.787335
POLA1	polymerase (DNA directed), alpha 1, catalytic subunit	NM_016937	8.69763	-0.115631	-0.507673	0.620989
PPCS	phosphopantothenoylcysteine synthetase	NM_024664	8.41273	-0.115682	-0.545862	0.595277
POLR2G	polymerase (RNA) II (DNA directed) polypeptide G	NM_002696	11.8898	-0.116813	-0.523538	0.61024
H6PD	hexose-6-phosphate dehydrogenase (glucose 1-dehydrogenase)	NM_004285	4.55552	-0.123517	-0.323928	0.751632
RRM2B	ribonucleotide reductase M2 B (TP53 inducible)	NM_015713	5.05654	-0.125127	-0.338785	0.740693
ADSS	adenylosuccinate synthase	NM_001126	8.23685	-0.125297	-0.515248	0.615845
STT3B	STT3, subunit of the oligosaccharyltransferase complex, homolog B (S. cerevisiae)	NM_178862	9.22198	-0.126056	-0.468663	0.647805
PPOX	protoporphyrinogen oxidase	NM_000309	8.28642	-0.126369	-0.62403	0.544421
ZNRD1	zinc ribbon domain containing 1	NM_170783	9.84186	-0.129058	-0.667737	0.517081
DDOST	dolichyl-diphosphooligosaccharide--protein glycosyltransferase	NM_005216	11.3945	-0.129444	-0.467119	0.648877
ATP5B	ATP synthase, H+ transporting, mitochondrial F1 complex, beta polypeptide	NM_001686	12.2826	-0.129464	-0.37001	0.717896
ALPPL2	alkaline phosphatase, placental-like 2	NM_031313	6.94752	-0.13134	-0.278774	0.785218
DTYMK	deoxythymidylate kinase (thymidylate kinase)	NM_012145	12.9352	-0.133034	-0.580132	0.572679
GAA	glucosidase, alpha; acid	NM_000152	12.1947	-0.136308	-0.595442	0.562735
COQ2	coenzyme Q2 homolog, prenyltransferase (yeast)	NM_015697	6.31801	-0.137002	-0.397844	0.697811
MBOAT1	membrane bound O-acyltransferase domain containing 1	NM_001080480	4.70418	-0.140039	-0.496463	0.628639
INPPL1	inositol polyphosphate phosphatase-like 1	NM_001567	7.97978	-0.140413	-0.619457	0.547328
GAPDH	glyceraldehyde-3-phosphate dehydrogenase	NM_002046	14.2048	-0.144228	-0.647461	0.529663
AK4	adenylate kinase 4	NM_001005353	11.1214	-0.144566	-0.63597	0.536872
NME7	non-metastatic cells 7, protein expressed in (nucleoside-diphosphate kinase)	NM_013330	6.14235	-0.14505	-0.593773	0.563814
NDUFS2	NADH dehydrogenase (ubiquinone) Fe-S protein 2, 49kDa (NADH-coenzyme Q reductase)	NM_004550	9.77055	-0.145925	-0.317999	0.756014
ND5	NADH dehydrogenase, subunit 5 (complex I)		11.7885	-0.146238	-0.200902	0.844179
GANAB	glucosidase, alpha; neutral AB	NM_198335	11.6827	-0.152148	-0.763516	0.460071
NDUFB9	NADH dehydrogenase (ubiquinone) 1 beta subcomplex, 9, 22kDa	NM_005005	14.3476	-0.153845	-0.741131	0.47303
CDO1	cysteine dioxygenase, type I	NM_001801	6.39233	-0.156055	-0.674638	0.512838
ALDH3A2	aldehyde dehydrogenase 3 family, member A2	NM_000382	10.7086	-0.156864	-0.808709	0.434601
MDH2	malate dehydrogenase 2, NAD (mitochondrial)	NM_005918	12.2437	-0.156931	-0.692576	0.501908
ATP6	ATP synthase F0 subunit 6		14.8681	-0.159339	-0.217498	0.831516
PLA2G12B	phospholipase A2, group XIIB	NM_032562	6.78494	-0.159839	-0.399178	0.696854
CMAS	cytidine monophosphate N-acetylneuraminic acid synthetase	NM_018686	7.97188	-0.160275	-0.530486	0.605563
PDHA1	pyruvate dehydrogenase (lipoamide) alpha 1	NM_000284	12.3975	-0.160701	-0.720665	0.485074
HADH	hydroxyacyl-CoA dehydrogenase	NM_005327	10.7131	-0.162051	-0.636831	0.53633
MAT2B	methionine adenosyltransferase II, beta	NM_182796	8.2503	-0.16434	-0.570392	0.579055
ACOX1	acyl-CoA oxidase 1, palmitoyl	NM_001185039	9.72532	-0.164864	-0.685065	0.506468
PHGDH	phosphoglycerate dehydrogenase	NM_006623	10.6193	-0.16557	-0.649527	0.528374
RDH10	retinol dehydrogenase 10 (all-trans)	NM_172037	7.62777	-0.169721	-0.470516	0.646519
CYP17A1	cytochrome P450, family 17, subfamily A, polypeptide 1	NM_000102	4.95747	-0.170908	-0.279713	0.784515
XYLB	xylulokinase homolog (H. influenzae)	NM_005108	5.50914	-0.173056	-0.443136	0.66564
CYTB	cytochrome b		14.7662	-0.174119	-0.219765	0.82979
PAICS	phosphoribosylaminoimidazole carboxylase, phosphoribosylaminoimidazole succinocarboxamide synthetase	NM_001079525	11.9507	-0.174266	-0.770193	0.456249
POLR1D	polymerase (RNA) I polypeptide D, 16kDa	NM_015972	10.0018	-0.176472	-0.722162	0.484187
SARDH	sarcosine dehydrogenase	NM_001134707	11.0662	-0.178272	-0.678919	0.510217
MDH1	malate dehydrogenase 1, NAD (soluble)	NM_005917	12.654	-0.178485	-0.719337	0.485862
DDC	dopa decarboxylase (aromatic L-amino acid decarboxylase)	NM_000790	11.3551	-0.179838	-0.839996	0.417518
HSD17B12	hydroxysteroid (17-beta) dehydrogenase 12	NM_016142	11.0565	-0.180693	-0.819072	0.428892
TKT	transketolase	NM_001064	12.7359	-0.183637	-0.670458	0.515406
ALDH4A1	aldehyde dehydrogenase 4 family, member A1	NM_003748	10.2779	-0.18393	-0.739297	0.474101
RRM1	ribonucleotide reductase M1	NM_001033	11.372	-0.184086	-0.877726	0.39752
GLS	glutaminase	NM_014905	8.35425	-0.184886	-0.449642	0.661074
COX11	COX11 cytochrome c oxidase assembly homolog (yeast)	NM_004375	11.8814	-0.186466	-0.829047	0.423445
GLDC	glycine dehydrogenase (decarboxylating)	NM_000170	9.98054	-0.188073	-0.537701	0.600725
ALDH5A1	aldehyde dehydrogenase 5 family, member A1	NM_170740	6.23485	-0.18945	-0.682239	0.50819
UXS1	UDP-glucuronate decarboxylase 1	NM_025076	7.70646	-0.190372	-0.89068	0.390807
ECHS1	enoyl CoA hydratase, short chain, 1, mitochondrial	NM_004092	12.1719	-0.193182	-0.763662	0.459987
DOLK	dolichol kinase	NM_014908	9.62086	-0.19449	-0.855578	0.409179
PGK1	phosphoglycerate kinase 1	NM_000291	10.8105	-0.195158	-0.59729	0.561541
CRYL1	crystallin, lambda 1	NM_015974	7.10324	-0.19715	-0.356662	0.727608
PCCA	propionyl CoA carboxylase, alpha polypeptide	NM_000282	9.05101	-0.197239	-0.937647	0.367123
PLCG1	phospholipase C, gamma 1	NM_002660	6.61679	-0.197599	-0.793096	0.443295
DCK	deoxycytidine kinase	NM_000788	5.66562	-0.197644	-0.642589	0.532713
SRM	spermidine synthase	NM_003132	10.8056	-0.202887	-0.766782	0.458199
GGT1	gamma-glutamyltransferase 1	NM_005265	6.59744	-0.203304	-0.679286	0.509993
CHPF2	chondroitin polymerizing factor 2	NM_019015	6.99881	-0.204833	-0.553412	0.590259
ASL	argininosuccinate lyase	NM_001024943	11.5708	-0.205737	-0.631635	0.539606
ACOX3	acyl-CoA oxidase 3, pristanoyl	NM_003501	6.55505	-0.205786	-0.580854	0.572208
GLUD1	glutamate dehydrogenase 1	NM_005271	11.3787	-0.206111	-0.760852	0.461601
PLA2G12A	phospholipase A2, group XIIA	NM_030821	8.87773	-0.207218	-0.759766	0.462226
XYLT2	xylosyltransferase II	NM_022167	10.7202	-0.207869	-0.873907	0.399514
DAD1	defender against cell death 1	NM_001344	12.786	-0.209496	-1.03637	0.320693
AHCY	adenosylhomocysteinase	NM_000687	10.5074	-0.210076	-0.454217	0.657871
ATP5O	ATP synthase, H+ transporting, mitochondrial F1 complex, O subunit	NM_001697	13.7164	-0.210939	-1.07761	0.302633
CHKB	choline kinase beta	NM_005198	7.84816	-0.211165	-0.81636	0.430382
MAN1A1	mannosidase, alpha, class 1A, member 1	NM_005907	10.6538	-0.212973	-0.786183	0.447179
ENO1	enolase 1, (alpha)	NM_001428	13.0776	-0.213504	-0.661175	0.521134
PFKM	phosphofructokinase, muscle	NM_000289	10.7752	-0.214743	-0.723908	0.483153
ALG8	asparagine-linked glycosylation 8, alpha-1,3-glucosyltransferase homolog (S. cerevisiae)	NM_001007027	11.8094	-0.215603	-0.926109	0.372845
UQCR11	ubiquinol-cytochrome c reductase, complex III subunit XI	NM_006830	13.7061	-0.216774	-1.05015	0.314572
NT5C	5', 3'-nucleotidase, cytosolic	NM_014595	12.1533	-0.21709	-1.05245	0.313557
GBE1	glucan (1,4-alpha-), branching enzyme 1	NM_000158	7.76849	-0.218381	-0.629118	0.541197
DPM1	dolichyl-phosphate mannosyltransferase polypeptide 1, catalytic subunit	NM_003859	11.1378	-0.218462	-0.931994	0.369919
FDPS	farnesyl diphosphate synthase	NM_002004	13.2056	-0.223085	-1.17589	0.262699
POLD3	polymerase (DNA-directed), delta 3, accessory subunit	NM_006591	8.20115	-0.2245	-0.89324	0.389489
ATP5J	ATP synthase, H+ transporting, mitochondrial Fo complex, subunit F6	NM_001003703	13.1415	-0.225528	-0.985285	0.344152
NDUFC2	NADH dehydrogenase (ubiquinone) 1, subcomplex unknown, 2, 14.5kDa	NM_001204054	13.0871	-0.225876	-0.877155	0.397817
PDHA2	pyruvate dehydrogenase (lipoamide) alpha 2	NM_005390	4.47472	-0.226797	-0.566471	0.582587
PGAP1	post-GPI attachment to proteins 1	NM_024989	4.97097	-0.226922	-0.592556	0.564602
NDUFB5	NADH dehydrogenase (ubiquinone) 1 beta subcomplex, 5, 16kDa	NM_002492	10.7393	-0.227073	-0.985863	0.343881
LCLAT1	lysocardiolipin acyltransferase 1	NM_182551	9.38074	-0.231221	-0.851749	0.411217
ATP6V0C	ATPase, H+ transporting, lysosomal 16kDa, V0 subunit c	NM_001694	13.8466	-0.231844	-0.98509	0.344244
ALDH18A1	aldehyde dehydrogenase 18 family, member A1	NM_002860	9.57386	-0.236734	-0.873331	0.399815
ATP5F1	ATP synthase, H+ transporting, mitochondrial Fo complex, subunit B1	NM_001688	12.4079	-0.236943	-1.13257	0.279768
ST3GAL6	ST3 beta-galactoside alpha-2,3-sialyltransferase 6	NM_006100	8.69492	-0.239099	-0.543947	0.596553
PGAM1	phosphoglycerate mutase 1 (brain)	NM_002629	12.4143	-0.239141	-1.07559	0.303499
HEXB	hexosaminidase B (beta polypeptide)	NM_000521	10.0748	-0.239836	-1.1268	0.282105
PMVK	phosphomevalonate kinase	NM_006556	9.56896	-0.24145	-1.20549	0.25151
ACSS2	acyl-CoA synthetase short-chain family member 2	NM_018677	8.66791	-0.242702	-0.781445	0.449855
PGD	phosphogluconate dehydrogenase	NM_002631	11.137	-0.243193	-0.700543	0.497098
ATP5G3	ATP synthase, H+ transporting, mitochondrial Fo complex, subunit C3 (subunit 9)	NM_001002258	15.0483	-0.243553	-1.20609	0.251285
ASS1	argininosuccinate synthase 1	NM_000050	9.47634	-0.247335	-0.600682	0.559353
GALT	galactose-1-phosphate uridylyltransferase	NM_000155	7.45488	-0.247364	-0.663053	0.519972
ND2	MTND2		12.9181	-0.248496	-0.314231	0.758803
ATP5G2	ATP synthase, H+ transporting, mitochondrial Fo complex, subunit C2 (subunit 9)	NM_001002031	13.8476	-0.249144	-1.08298	0.300338
ATP6V1D	ATPase, H+ transporting, lysosomal 34kDa, V1 subunit D	NM_015994	6.75701	-0.249483	-0.920305	0.375748
ALG10	asparagine-linked glycosylation 10, alpha-1,2-glucosyltransferase homolog (S. pombe)	NM_032834	4.96843	-0.24996	-0.676631	0.511617
AGL	amylo-alpha-1, 6-glucosidase, 4-alpha-glucanotransferase	NM_000028	8.34255	-0.251385	-1.25011	0.235358
BPNT1	3'(2'), 5'-bisphosphate nucleotidase 1	NM_006085	8.38622	-0.252314	-0.826744	0.424698
DCTD	dCMP deaminase	NM_001012732	6.37486	-0.257855	-0.822449	0.427043
UQCRC2	ubiquinol-cytochrome c reductase core protein II	NM_003366	11.2626	-0.260668	-1.07386	0.304243
POLR2C	polymerase (RNA) II (DNA directed) polypeptide C, 33kDa	NM_032940	10.6099	-0.262625	-1.16323	0.267598
CYC1	cytochrome c-1	NM_001916	11.5895	-0.266584	-0.992951	0.340555
NME1	non-metastatic cells 1, protein (NM23A) expressed in	NM_198175	13.8362	-0.26719	-1.33382	0.207306
LDHA	lactate dehydrogenase A	NM_005566	13.4002	-0.267682	-1.13258	0.279762
POLD1	polymerase (DNA directed), delta 1, catalytic subunit 125kDa	NM_002691	9.80756	-0.268129	-0.992328	0.340846
GLYCTK	glycerate kinase	NM_145262	9.93045	-0.269002	-1.23712	0.239971
TALDO1	transaldolase 1	NM_006755	12.8247	-0.269763	-1.35085	0.201947
IDH3B	isocitrate dehydrogenase 3 (NAD+) beta	NM_174855	10.9404	-0.271455	-1.11207	0.288138
IMPA2	inositol(myo)-1(or 4)-monophosphatase 2	NM_014214	13.0217	-0.273008	-0.909353	0.381267
HADHB	hydroxyacyl-CoA dehydrogenase/3-ketoacyl-CoA thiolase/enoyl-CoA hydratase (trifunctional protein), beta subunit	NM_000183	11.3472	-0.273279	-1.26626	0.229721
AKR1B10	aldo-keto reductase family 1, member B10 (aldose reductase)	NM_020299	9.08445	-0.274673	-0.501389	0.625271
PRIM2	primase, DNA, polypeptide 2 (58kDa)	NM_000947	7.99413	-0.275189	-1.22455	0.244504
COX6A1	cytochrome c oxidase subunit VIa polypeptide 1	NM_004373	14.758	-0.276749	-1.32191	0.211122
B4GALT7	xylosylprotein beta 1,4-galactosyltransferase, polypeptide 7 (galactosyltransferase I)	NM_007255	7.04791	-0.276967	-1.07251	0.304825
PPT1	palmitoyl-protein thioesterase 1	NM_000310	12.0895	-0.278365	-0.957697	0.357326
EXTL2	exostoses (multiple)-like 2	NM_001439	4.85961	-0.27844	-1.02195	0.327193
TCIRG1	T-cell, immune regulator 1, ATPase, H+ transporting, lysosomal V0 subunit A3	NM_006019	10.9666	-0.281448	-1.19009	0.25728
INPP1	inositol polyphosphate-1-phosphatase	NM_002194	7.38397	-0.282095	-0.90275	0.384622
UCK2	uridine-cytidine kinase 2	NM_012474	9.86957	-0.282942	-1.35663	0.200153
NDUFB8	NADH dehydrogenase (ubiquinone) 1 beta subcomplex, 8, 19kDa	NM_005004	13.0408	-0.28438	-1.39189	0.1895
B4GALT2	UDP-Gal:betaGlcNAc beta 1,4- galactosyltransferase, polypeptide 2	NM_003780	9.26368	-0.285091	-1.29015	0.221578
ATP6AP1	ATPase, H+ transporting, lysosomal accessory protein 1	NM_001183	10.9249	-0.285527	-1.39519	0.188527
EXT2	exostosin 2	NM_000401	9.08006	-0.287115	-1.32041	0.211606
AMT	aminomethyltransferase	NM_000481	10.046	-0.289095	-1.32143	0.211277
QPRT	quinolinate phosphoribosyltransferase	NM_014298	11.7436	-0.290184	-1.16707	0.266104
GMDS	GDP-mannose 4,6-dehydratase	NM_001500	6.11405	-0.290948	-0.665148	0.518678
COX8A	cytochrome c oxidase subunit VIIIA (ubiquitous)	NM_004074	13.9982	-0.292858	-1.33686	0.206338
CDIPT	CDP-diacylglycerol--inositol 3-phosphatidyltransferase	NM_006319	6.79207	-0.292979	-0.619399	0.547365
COQ6	coenzyme Q6 homolog, monooxygenase (S. cerevisiae)	NM_182476	5.92448	-0.294755	-0.949595	0.361262
GALNS	galactosamine (N-acetyl)-6-sulfate sulfatase	NM_000512	5.55544	-0.295084	-0.838047	0.418569
COX3	cytochrome c oxidase III		14.4753	-0.299293	-0.37491	0.714343
IDH2	isocitrate dehydrogenase 2 (NADP+), mitochondrial	NM_002168	10.0213	-0.299795	-1.29661	0.21942
ADK	adenosine kinase	NM_001123	9.20961	-0.300863	-1.30756	0.215797
FDFT1	farnesyl-diphosphate farnesyltransferase 1	NM_004462	11.4107	-0.301106	-1.38933	0.190258
FUT3	fucosyltransferase 3 (galactoside 3(4)-L-fucosyltransferase, Lewis blood group)	NM_000149	8.21094	-0.303051	-0.447538	0.662549
DEGS2	degenerative spermatocyte homolog 2, lipid desaturase (Drosophila)	NM_206918	5.18248	-0.303069	-0.447312	0.662707
GCLM	glutamate-cysteine ligase, modifier subunit	NM_002061	10.741	-0.303908	-0.328127	0.748534
TPI1	triosephosphate isomerase 1	NM_000365	13.2365	-0.30428	-1.27872	0.225443
PTGDS	prostaglandin D2 synthase 21kDa (brain)		5.38434	-0.304874	-1.11855	0.285469
DBT	dihydrolipoamide branched chain transacylase E2	NM_001918	6.03679	-0.304933	-1.05666	0.311708
PAH	phenylalanine hydroxylase	NM_000277	10.2735	-0.306112	-1.147	0.273987
PCCB	propionyl CoA carboxylase, beta polypeptide	NM_000532	7.86159	-0.308471	-0.89051	0.390894
AMPD2	adenosine monophosphate deaminase 2	NM_004037	8.42968	-0.309122	-1.18668	0.258574
NDUFA10	NADH dehydrogenase (ubiquinone) 1 alpha subcomplex, 10, 42kDa	NM_004544	10.2659	-0.31006	-1.54758	0.147973
POLR3GL	polymerase (RNA) III (DNA directed) polypeptide G (32kD)-like	NM_032305	10.0922	-0.310299	-1.21537	0.24786
FPGT	fucose-1-phosphate guanylyltransferase	NM_003838	4.92805	-0.311289	-1.14836	0.273448
DHODH	dihydroorotate dehydrogenase (quinone)	NM_001361	8.82088	-0.312364	-1.47817	0.165414
RRM2	ribonucleotide reductase M2	NM_001034	9.18983	-0.312978	-1.06532	0.307933
FPGS	folylpolyglutamate synthase	NM_004957	8.03504	-0.313148	-1.51499	0.155954
ATP6V1F	ATPase, H+ transporting, lysosomal 14kDa, V1 subunit F	NM_004231	12.7641	-0.318763	-1.25859	0.232383
LIPT2	lipoyl(octanoyl) transferase 2 (putative)	NM_001144869	7.33579	-0.318869	-1.19402	0.255797
ADH6	alcohol dehydrogenase 6 (class V)	NM_000672	4.31783	-0.319453	-0.607876	0.554728
SEPHS1	selenophosphate synthetase 1	NM_012247	11.1461	-0.319486	-1.52897	0.152487
THTPA	thiamine triphosphatase	NM_024328	6.45034	-0.319666	-1.39578	0.188356
SORD	sorbitol dehydrogenase	NM_003104	10.0841	-0.321624	-1.2242	0.244633
ATP5L	ATP synthase, H+ transporting, mitochondrial Fo complex, subunit G	NM_006476	14.6617	-0.323853	-1.5623	0.144485
GUK1	guanylate kinase 1	NM_000858	11.2943	-0.3279	-1.36399	0.19789
PON1	paraoxonase 1	NM_000446	8.01018	-0.327944	-1.06268	0.30908
SMS	spermine synthase	NM_004595	12.2744	-0.32834	-1.55981	0.145071
ND4	NADH dehydrogenase, subunit 4 (complex I)		13.383	-0.329136	-0.347288	0.734458
MAOA	monoamine oxidase A	NM_000240	8.33262	-0.332128	-1.19792	0.254335
ACAA2	acetyl-CoA acyltransferase 2	NM_006111	9.46697	-0.332819	-0.661593	0.520875
POLR2E	polymerase (RNA) II (DNA directed) polypeptide E, 25kDa	NM_002695	12.459	-0.334138	-1.49688	0.160549
CYP27A1	cytochrome P450, family 27, subfamily A, polypeptide 1	NM_000784	10.0556	-0.335975	-0.638456	0.535308
DPM2	dolichyl-phosphate mannosyltransferase polypeptide 2, regulatory subunit	NM_003863	8.85571	-0.337289	-1.20537	0.251552
SPTLC3	serine palmitoyltransferase, long chain base subunit 3	NM_018327	8.98864	-0.340062	-1.00696	0.334051
MCCC1	methylcrotonoyl-CoA carboxylase 1 (alpha)	NM_020166	10.1068	-0.340144	-1.57412	0.141737
MAN2A2	mannosidase, alpha, class 2A, member 2	NM_006122	7.31039	-0.340218	-1.01465	0.330522
DPAGT1	dolichyl-phosphate (UDP-N-acetylglucosamine) N-acetylglucosaminephosphotransferase 1 (GlcNAc-1-P transferase)	NM_001382	7.76525	-0.340715	-1.57536	0.14145
AKR1B1	aldo-keto reductase family 1, member B1 (aldose reductase)	NM_001628	9.4396	-0.342813	-0.808789	0.434557
CMPK1	cytidine monophosphate (UMP-CMP) kinase 1, cytosolic	NM_016308	9.20122	-0.343872	-1.5942	0.13717
PPT2	palmitoyl-protein thioesterase 2	NM_005155	10.791	-0.346788	-1.23044	0.24237
PGLS	6-phosphogluconolactonase	NM_012088	11.2787	-0.347636	-1.29063	0.221417
CPOX	coproporphyrinogen oxidase	NM_000097	9.40742	-0.348242	-1.65781	0.123542
POLR3H	polymerase (RNA) III (DNA directed) polypeptide H (22.9kD)	NM_138338	9.92412	-0.348316	-1.7461	0.106608
NDUFS8	NADH dehydrogenase (ubiquinone) Fe-S protein 8, 23kDa (NADH-coenzyme Q reductase)	NM_002496	13.3434	-0.351152	-1.40486	0.185703
AADAT	aminoadipate aminotransferase	NM_016228	5.16514	-0.352326	-0.873431	0.399763
TPK1	thiamin pyrophosphokinase 1	NM_022445	4.8195	-0.354562	-1.05649	0.311786
HEXA	hexosaminidase A (alpha polypeptide)	NM_000520	10.0822	-0.356842	-0.987989	0.342881
SDHC	succinate dehydrogenase complex, subunit C, integral membrane protein, 15kDa	NM_003001	11.417	-0.357495	-1.22994	0.242554
ACSM3	acyl-CoA synthetase medium-chain family member 3	NM_202000	4.7911	-0.358214	-0.790122	0.444963
UGT2B4	UDP glucuronosyltransferase 2 family, polypeptide B4	NM_021139	9.35425	-0.358352	-0.932195	0.369819
AUH	AU RNA binding protein/enoyl-CoA hydratase	NM_001698	9.03063	-0.360106	-1.80012	0.0973015
EHHADH	enoyl-CoA, hydratase/3-hydroxyacyl CoA dehydrogenase	NM_001966	4.77505	-0.361205	-1.0646	0.308244
HSD17B6	hydroxysteroid (17-beta) dehydrogenase 6 homolog (mouse)	NM_003725	5.21716	-0.364676	-1.19565	0.255184
IDS	iduronate 2-sulfatase	NM_006123	8.61762	-0.368203	-1.24435	0.237394
NDUFA4	NADH dehydrogenase (ubiquinone) 1 alpha subcomplex, 4, 9kDa	NM_002489	14.9512	-0.36879	-1.58589	0.139044
BCKDHB	branched chain keto acid dehydrogenase E1, beta polypeptide	NM_000056	8.35961	-0.369129	-1.22909	0.242861
UGT2B11	UDP glucuronosyltransferase 2 family, polypeptide B11	NM_001073	10.224	-0.372328	-0.87507	0.398906
COX15	COX15 homolog, cytochrome c oxidase assembly protein (yeast)	NM_078470	5.46401	-0.376319	-1.32017	0.211682
RPE	ribulose-5-phosphate-3-epimerase	NM_006916	7.92243	-0.376386	-1.70884	0.113486
COX1	cytochrome c oxidase subunit I		14.4227	-0.376719	-0.335368	0.743204
GLB1	galactosidase, beta 1	NM_000404	10.7197	-0.377387	-1.65463	0.124194
COX6B1	cytochrome c oxidase subunit VIb polypeptide 1 (ubiquitous)	NM_001863	13.6544	-0.38191	-1.74402	0.106982
KHK	ketohexokinase (fructokinase)	NM_000221	5.75306	-0.384885	-1.11255	0.287938
GALNT10	UDP-N-acetyl-alpha-D-galactosamine:polypeptide N-acetylgalactosaminyltransferase 10 (GalNAc-T10)	NM_198321	7.3886	-0.387568	-1.70504	0.114208
ADSL	adenylosuccinate lyase	NM_000026	9.91935	-0.387615	-1.64655	0.125863
CES1	carboxylesterase 1	NM_001025195	11.4278	-0.389332	-1.28399	0.223656
MAN1B1	mannosidase, alpha, class 1B, member 1	NM_016219	8.21345	-0.389412	-1.30154	0.217781
ACO1	aconitase 1, soluble	NM_002197	8.29603	-0.392122	-1.40194	0.186553
NSDHL	NAD(P) dependent steroid dehydrogenase-like	NM_001129765	10.4532	-0.394982	-1.43793	0.176304
CDS1	CDP-diacylglycerol synthase (phosphatidate cytidylyltransferase) 1	NM_001263	5.32638	-0.397713	-0.718339	0.486455
ACADSB	acyl-CoA dehydrogenase, short/branched chain	NM_001609	11.1415	-0.398983	-1.6353	0.128221
UQCRH	ubiquinol-cytochrome c reductase hinge protein	NM_006004	14.3276	-0.399927	-1.93476	0.0772208
ALG3	asparagine-linked glycosylation 3, alpha-1,3- mannosyltransferase homolog (S. cerevisiae)	NM_005787	11.9647	-0.400576	-1.87707	0.0853089
QDPR	quinoid dihydropteridine reductase	NM_000320	7.89527	-0.405901	-1.59271	0.137505
TSTA3	tissue specific transplantation antigen P35B	NM_003313	7.72727	-0.406939	-1.66562	0.121953
GLUD2	glutamate dehydrogenase 2	NM_012084	9.40254	-0.410453	-1.09045	0.297168
MECR	mitochondrial trans-2-enoyl-CoA reductase	NM_001024732	6.6093	-0.410454	-1.37949	0.19319
CDA	cytidine deaminase	NM_001785	8.21769	-0.411418	-1.24047	0.238773
NNT	nicotinamide nucleotide transhydrogenase	NM_182977	5.93883	-0.413103	-1.39815	0.18766
ALDH2	aldehyde dehydrogenase 2 family (mitochondrial)	NM_000690	10.4318	-0.418751	-1.40785	0.184837
SUCLG1	succinate-CoA ligase, alpha subunit	NM_003849	9.57191	-0.419882	-1.4958	0.160826
MAT2A	methionine adenosyltransferase II, alpha	NM_005911	10.0527	-0.420162	-1.93271	0.0774951
GALC	galactosylceramidase	NM_000153	7.77329	-0.423734	-1.5686	0.143013
PIGT	phosphatidylinositol glycan anchor biosynthesis, class T	NM_015937	11.63	-0.424123	-1.99801	0.0691673
ACAT2	acetyl-CoA acetyltransferase 2	NM_005891	12.2209	-0.42557	-1.87438	0.0857044
ST3GAL2	ST3 beta-galactoside alpha-2,3-sialyltransferase 2	NM_006927	9.54356	-0.426165	-1.48542	0.163514
DCXR	dicarbonyl/L-xylulose reductase	NM_016286	10.9468	-0.427036	-1.62463	0.130494
DGUOK	deoxyguanosine kinase	NM_080916	10.0673	-0.427951	-1.74468	0.106864
B3GAT3	beta-1,3-glucuronyltransferase 3 (glucuronosyltransferase I)	NM_012200	9.03846	-0.4284	-1.91516	0.0798867
PANK4	pantothenate kinase 4	NM_018216	5.83283	-0.42974	-1.4001	0.187088
NDUFA11	NADH dehydrogenase (ubiquinone) 1 alpha subcomplex, 11, 14.7kDa	NM_175614	12.326	-0.430804	-1.83086	0.0923393
PFAS	phosphoribosylformylglycinamidine synthase	NM_012393	6.83541	-0.431615	-1.92507	0.0785281
ATP6V0E2	ATPase, H+ transporting V0 subunit e2	NM_145230	4.14986	-0.431716	-1.07361	0.304349
IDH3A	isocitrate dehydrogenase 3 (NAD+) alpha	NM_005530	8.24316	-0.434017	-1.48253	0.16427
B3GNT1	UDP-GlcNAc:betaGal beta-1,3-N-acetylglucosaminyltransferase 1	NM_006876	10.6319	-0.438166	-2.01232	0.0674555
GRHPR	glyoxylate reductase/hydroxypyruvate reductase	NM_012203	10.2376	-0.447839	-1.49176	0.161867
LAP3	leucine aminopeptidase 3	NM_015907	9.9794	-0.449034	-1.69951	0.115267
PIGX	phosphatidylinositol glycan anchor biosynthesis, class X	NM_001166304	6.43401	-0.453094	-1.5892	0.138294
HAL	histidine ammonia-lyase	NM_002108	5.73263	-0.455587	-1.26851	0.228942
PTDSS2	phosphatidylserine synthase 2	NM_030783	11.1169	-0.46153	-1.75651	0.104755
DNMT3B	DNA (cytosine-5-)-methyltransferase 3 beta	NM_175850	8.71101	-0.462275	-1.8143	0.0949828
CAT	catalase	NM_001752	9.48908	-0.466761	-1.52329	0.153887
ACLY	ATP citrate lyase	NM_001096	9.91097	-0.469656	-1.67072	0.120926
PTGES2	prostaglandin E synthase 2	NM_025072	7.89797	-0.470391	-1.89316	0.0829792
PAPSS1	3'-phosphoadenosine 5'-phosphosulfate synthase 1	NM_005443	7.2047	-0.470739	-1.69594	0.115956
MAN1C1	mannosidase, alpha, class 1C, member 1	NM_020379	6.16939	-0.471719	-2.1251	0.0552893
AFMID	arylformamidase	NM_001145526	6.29588	-0.474676	-1.50352	0.158852
INPP5A	inositol polyphosphate-5-phosphatase, 40kDa	NM_005539	8.68044	-0.477248	-1.75222	0.105516
DGKZ	diacylglycerol kinase, zeta	NM_001105540	9.68469	-0.477912	-2.13419	0.0544042
IDH3G	isocitrate dehydrogenase 3 (NAD+) gamma	NM_004135	7.67508	-0.485521	-1.27462	0.226843
AGMAT	agmatine ureohydrolase (agmatinase)	NM_024758	10.8221	-0.487315	-2.15675	0.0522644
ACSL5	acyl-CoA synthetase long-chain family member 5	NM_203380	5.3009	-0.488988	-0.615177	0.550056
PIP5K1C	phosphatidylinositol-4-phosphate 5-kinase, type I, gamma	NM_012398	5.38298	-0.491962	-2.11779	0.0560111
MRI1	methylthioribose-1-phosphate isomerase homolog (S. cerevisiae)	NM_001031727	5.8533	-0.492172	-1.31206	0.214321
SC5DL	sterol-C5-desaturase (ERG3 delta-5-desaturase homolog, S. cerevisiae)-like	NM_001024956	4.74633	-0.493042	-1.54112	0.149528
ALPP	alkaline phosphatase, placental	NM_001632	5.07039	-0.497456	-1.21285	0.248786
IMPDH2	IMP (inosine 5'-monophosphate) dehydrogenase 2	NM_000884	11.1092	-0.500371	-2.26733	0.0428788
UPB1	ureidopropionase, beta	NM_016327	5.89725	-0.500619	-1.85009	0.0893515
ALAD	aminolevulinate dehydratase	NM_000031	6.32259	-0.500909	-1.06383	0.308579
PLCB2	phospholipase C, beta 2	NM_004573	4.59079	-0.501495	-1.55109	0.147134
ALDH9A1	aldehyde dehydrogenase 9 family, member A1	NM_000696	8.18976	-0.503106	-1.98057	0.0713061
UGT2B10	UDP glucuronosyltransferase 2 family, polypeptide B10	NM_001075	9.90512	-0.504746	-1.15242	0.271841
HAAO	3-hydroxyanthranilate 3,4-dioxygenase	NM_012205	8.97621	-0.50574	-1.30452	0.216796
ACAT1	acetyl-CoA acetyltransferase 1	NM_000019	9.99616	-0.506074	-2.09726	0.0580853
SDHB	succinate dehydrogenase complex, subunit B, iron sulfur (Ip)	NM_003000	10.5901	-0.506575	-2.24647	0.0445174
GALNT1	UDP-N-acetyl-alpha-D-galactosamine:polypeptide N-acetylgalactosaminyltransferase 1 (GalNAc-T1)	NM_020474	9.35227	-0.506785	-2.12843	0.0549635
CHPT1	choline phosphotransferase 1	NM_020244	8.52692	-0.507726	-2.12742	0.0550625
GALE	UDP-galactose-4-epimerase	NM_000403	6.86577	-0.507784	-0.985032	0.344272
ADH5	alcohol dehydrogenase 5 (class III), chi polypeptide	NM_000671	8.43594	-0.515639	-2.28242	0.0417302
DLD	dihydrolipoamide dehydrogenase	NM_000108	6.72246	-0.516927	-1.97048	0.0725718
ATP6V1G1	ATPase, H+ transporting, lysosomal 13kDa, V1 subunit G1	NM_004888	12.2924	-0.518784	-2.439	0.0314243
CCBL1	cysteine conjugate-beta lyase, cytoplasmic	NM_004059	6.64724	-0.520664	-2.07908	0.0599828
HSD17B10	hydroxysteroid (17-beta) dehydrogenase 10	NM_004493	12.6004	-0.522536	-1.67348	0.120373
COX5B	cytochrome c oxidase subunit Vb	NM_001862	12.0835	-0.522849	-1.87297	0.0859134
ALDH6A1	aldehyde dehydrogenase 6 family, member A1	NM_005589	7.53009	-0.523576	-1.42413	0.180178
NDUFS3	NADH dehydrogenase (ubiquinone) Fe-S protein 3, 30kDa (NADH-coenzyme Q reductase)	NM_004551	11.089	-0.525535	-2.6078	0.0230772
APRT	adenine phosphoribosyltransferase	NM_000485	12.8634	-0.528836	-2.06552	0.061435
A4GALT	alpha 1,4-galactosyltransferase	NM_017436	8.15488	-0.530226	-0.669142	0.516216
CKMT1A	creatine kinase, mitochondrial 1A	NM_001015001	7.40174	-0.531838	-1.65483	0.124152
BCAT2	branched chain amino-acid transaminase 2, mitochondrial	NM_001190	8.74919	-0.532905	-2.30399	0.040139
PFKL	phosphofructokinase, liver	NM_002626	9.83539	-0.537538	-0.736754	0.47559
ATP6V0E1	ATPase, H+ transporting, lysosomal 9kDa, V0 subunit e1	NM_003945	10.1073	-0.538122	-2.83739	0.0151175
HADHA	hydroxyacyl-CoA dehydrogenase/3-ketoacyl-CoA thiolase/enoyl-CoA hydratase (trifunctional protein), alpha subunit	NM_000182	9.47316	-0.53927	-1.99465	0.0695739
AMDHD1	amidohydrolase domain containing 1	NM_152435	6.82204	-0.539835	-2.04647	0.0635307
PEMT	phosphatidylethanolamine N-methyltransferase	NM_007169	9.3909	-0.543045	-2.29982	0.0404421
SPR	sepiapterin reductase (7,8-dihydrobiopterin:NADP+ oxidoreductase)	NM_003124	8.87641	-0.543992	-1.81521	0.0948364
ALDH7A1	aldehyde dehydrogenase 7 family, member A1	NM_001182	10.1487	-0.546388	-1.95653	0.074356
MTHFD1	methylenetetrahydrofolate dehydrogenase (NADP+ dependent) 1, methenyltetrahydrofolate cyclohydrolase, formyltetrahydrofolate synthetase	NM_005956	10.0268	-0.548471	-1.99971	0.0689622
CKB	creatine kinase, brain	NM_001823	10.5461	-0.549578	-2.03866	0.0644096
ITPKA	inositol-trisphosphate 3-kinase A	NM_002220	10.6534	-0.553161	-1.27057	0.228231
ATP5E	ATP synthase, H+ transporting, mitochondrial F1 complex, epsilon subunit	NM_006886	15.0443	-0.555225	-2.71501	0.0189468
PIGK	phosphatidylinositol glycan anchor biosynthesis, class K	NM_005482	6.55934	-0.556265	-1.60491	0.134787
COX7C	cytochrome c oxidase subunit VIIc	NM_001867	14.0327	-0.560792	-2.65723	0.0210734
LTA4H	leukotriene A4 hydrolase	NM_000895	10.0912	-0.567434	-2.12464	0.0553344
HGSNAT	heparan-alpha-glucosaminide N-acetyltransferase	NM_152419	8.99424	-0.576059	-2.33963	0.0376362
HPRT1	hypoxanthine phosphoribosyltransferase 1	NM_000194	10.7547	-0.576908	-2.67848	0.0202654
DPM3	dolichyl-phosphate mannosyltransferase polypeptide 3	NM_018973	11.3437	-0.579001	-2.2148	0.0471184
FH	fumarate hydratase	NM_000143	9.72754	-0.581778	-1.8365	0.0914543
ANPEP	alanyl (membrane) aminopeptidase	NM_001150	6.22622	-0.582105	-1.66092	0.122906
PRPS1L1	phosphoribosyl pyrophosphate synthetase 1-like 1	NM_175886	8.00049	-0.584027	-2.0652	0.0614694
NDUFS7	NADH dehydrogenase (ubiquinone) Fe-S protein 7, 20kDa (NADH-coenzyme Q reductase)	NM_024407	10.786	-0.588235	-2.35423	0.0366544
NDUFA5	NADH dehydrogenase (ubiquinone) 1 alpha subcomplex, 5, 13kDa	NM_005000	10.4467	-0.591001	-2.30471	0.0400869
PGM2	phosphoglucomutase 2	NM_018290	8.4693	-0.591817	-2.77932	0.0168284
DEGS1	degenerative spermatocyte homolog 1, lipid desaturase (Drosophila)	NM_003676	8.4995	-0.592908	-1.96851	0.0728219
GBA	glucosidase, beta, acid	NM_001005741	9.4452	-0.593846	-2.5192	0.0271454
GUSB	glucuronidase, beta	NM_000181	12.2226	-0.594695	-2.82555	0.0154516
GSTZ1	glutathione transferase zeta 1	NM_145870	6.79723	-0.599822	-2.05297	0.0628084
MAOB	monoamine oxidase B	NM_000898	7.36854	-0.603699	-1.16708	0.2661
ACSM2B	acyl-CoA synthetase medium-chain family member 2B	NM_182617	8.51401	-0.603802	-1.71245	0.112802
ALDH3A1	aldehyde dehydrogenase 3 family, member A1	NM_001135168	5.15131	-0.603965	-2.39225	0.0342124
HSD3B7	hydroxy-delta-5-steroid dehydrogenase, 3 beta- and steroid delta-isomerase 7	NM_001142777	7.14584	-0.603991	-1.62462	0.130497
UROS	uroporphyrinogen III synthase	NM_000375	7.65596	-0.605578	-2.49729	0.0282551
APIP	APAF1 interacting protein	NM_015957	7.32319	-0.606236	-2.5921	0.0237521
P4HA2	prolyl 4-hydroxylase, alpha polypeptide II	NM_004199	9.19419	-0.607886	-2.50231	0.027997
ALG13	asparagine-linked glycosylation 13 homolog (S. cerevisiae)	NM_018466	7.19049	-0.61098	-1.63221	0.128875
ACADM	acyl-CoA dehydrogenase, C-4 to C-12 straight chain	NM_000016	7.36566	-0.612237	-2.25514	0.0438293
NDUFA1	NADH dehydrogenase (ubiquinone) 1 alpha subcomplex, 1, 7.5kDa	NM_004541	12.8512	-0.61568	-2.7759	0.0169348
FAH	fumarylacetoacetate hydrolase (fumarylacetoacetase)	NM_000137	8.30664	-0.615818	-1.45953	0.170386
COQ3	coenzyme Q3 homolog, methyltransferase (S. cerevisiae)	NM_017421	6.47434	-0.617345	-2.56036	0.0251753
ISYNA1	inositol-3-phosphate synthase 1	NM_016368	7.07359	-0.62039	-2.03349	0.0649973
ALDH3B1	aldehyde dehydrogenase 3 family, member B1	NM_000694	5.19548	-0.622383	-0.796442	0.441422
GCDH	glutaryl-CoA dehydrogenase	NM_013976	8.11604	-0.627	-2.88063	0.0139567
P4HA1	prolyl 4-hydroxylase, alpha polypeptide I	NM_001142595	8.21794	-0.627347	-1.5679	0.143178
NT5E	5'-nucleotidase, ecto (CD73)	NM_002526	6.7177	-0.62767	-1.14044	0.276602
PRIM1	primase, DNA, polypeptide 1 (49kDa)	NM_000946	8.74495	-0.629096	-1.96993	0.0726417
POLD2	polymerase (DNA directed), delta 2, regulatory subunit 50kDa	NM_006230	7.97824	-0.631223	-2.12906	0.0549022
DGAT1	diacylglycerol O-acyltransferase 1	NM_012079	9.73486	-0.63345	-1.69349	0.11643
COX4I1	cytochrome c oxidase subunit IV isoform 1	NM_001861	12.7262	-0.635239	-2.64195	0.0216739
SHMT1	serine hydroxymethyltransferase 1 (soluble)	NM_004169	8.71027	-0.641539	-2.5826	0.0241697
POLE2	polymerase (DNA directed), epsilon 2 (p59 subunit)	NM_002692	7.08934	-0.64597	-2.45902	0.030299
POLR2H	polymerase (RNA) II (DNA directed) polypeptide H	NM_006232	11.2664	-0.646156	-2.97838	0.0116493
NDUFV3	NADH dehydrogenase (ubiquinone) flavoprotein 3, 10kDa	NM_021075	11.2688	-0.647041	-2.5361	0.0263189
ACOX2	acyl-CoA oxidase 2, branched chain	NM_003500	9.15516	-0.647084	-2.63041	0.0221384
PDHB	pyruvate dehydrogenase (lipoamide) beta	NM_000925	10.243	-0.654961	-2.99474	0.0113022
LIPC	lipase, hepatic	NM_000236	10.6485	-0.655989	-2.17062	0.0509886
AGPS	alkylglycerone phosphate synthase	NM_003659	9.59076	-0.6582	-2.5722	0.0246347
MCCC2	methylcrotonoyl-CoA carboxylase 2 (beta)	NM_022132	6.87318	-0.66773	-2.35927	0.0363215
FTCD	formiminotransferase cyclodeaminase	NM_206965	4.56003	-0.669768	-0.955016	0.358625
SMPD2	sphingomyelin phosphodiesterase 2, neutral membrane (neutral sphingomyelinase)	NM_003080	6.22646	-0.674184	-3.14658	0.00853634
B4GALNT1	beta-1,4-N-acetyl-galactosaminyl transferase 1	NM_001478	9.27543	-0.675647	-2.15293	0.0526211
LDHB	lactate dehydrogenase B	NM_002300	3.96361	-0.679973	-1.43398	0.177405
PON3	paraoxonase 3	NM_000940	10.1257	-0.682162	-2.39493	0.0340464
ATP5D	ATP synthase, H+ transporting, mitochondrial F1 complex, delta subunit	NM_001001975	10.7549	-0.68429	-2.21886	0.0467772
ATP5G1	ATP synthase, H+ transporting, mitochondrial Fo complex, subunit C1 (subunit 9)	NM_005175	11.9176	-0.69189	-2.64754	0.0214523
ALDOC	aldolase C, fructose-bisphosphate	NM_005165	7.57628	-0.695368	-1.97589	0.0718903
NDUFA8	NADH dehydrogenase (ubiquinone) 1 alpha subcomplex, 8, 19kDa	NM_014222	11.9375	-0.696676	-2.71798	0.0188437
DHRS4L2	dehydrogenase/reductase (SDR family) member 4 like 2	NM_001193636	10.2217	-0.698492	-2.87458	0.0141135
POLR3K	polymerase (RNA) III (DNA directed) polypeptide K, 12.3 kDa	NM_016310	9.85752	-0.701183	-2.60758	0.0230867
HIBCH	3-hydroxyisobutyryl-CoA hydrolase	NM_014362	8.75898	-0.702911	-2.60997	0.0229854
SGPL1	sphingosine-1-phosphate lyase 1	NM_003901	8.88443	-0.703949	-2.68462	0.0200375
PIGF	phosphatidylinositol glycan anchor biosynthesis, class F	NM_002643	6.92056	-0.70892	-2.70773	0.0192027
GALNT2	UDP-N-acetyl-alpha-D-galactosamine:polypeptide N-acetylgalactosaminyltransferase 2 (GalNAc-T2)	NM_004481	6.75397	-0.713012	-1.60272	0.135272
ARSB	arylsulfatase B	NM_198709	5.01117	-0.716084	-1.53471	0.151084
NDUFB2	NADH dehydrogenase (ubiquinone) 1 beta subcomplex, 2, 8kDa	NM_004546	13.0764	-0.716765	-2.95597	0.0121423
AK2	adenylate kinase 2	NM_001625	10.3204	-0.71807	-3.22151	0.00743343
ATP5C1	ATP synthase, H+ transporting, mitochondrial F1 complex, gamma polypeptide 1	NM_005174	10.6976	-0.719821	-3.00684	0.0110521
HMGCS2	3-hydroxy-3-methylglutaryl-CoA synthase 2 (mitochondrial)	NM_005518	3.92368	-0.723316	-0.829677	0.423102
SCP2	sterol carrier protein 2	NM_002979	9.92977	-0.723603	-1.9871	0.0704983
MGAT4A	mannosyl (alpha-1,3-)-glycoprotein beta-1,4-N-acetylglucosaminyltransferase, isozyme A	NM_012214	8.51212	-0.725077	-2.91426	0.0131154
NDUFA9	NADH dehydrogenase (ubiquinone) 1 alpha subcomplex, 9, 39kDa	NM_005002	9.56915	-0.727147	-3.71145	0.00302907
PMM1	phosphomannomutase 1	NM_002676	8.08525	-0.736724	-2.06791	0.0611766
NDUFB4	NADH dehydrogenase (ubiquinone) 1 beta subcomplex, 4, 15kDa	NM_004547	13.6927	-0.743105	-2.24387	0.0447251
NADSYN1	NAD synthetase 1	NM_018161	6.31306	-0.762317	-2.09483	0.0583353
DNMT1	DNA (cytosine-5-)-methyltransferase 1	NM_001130823	7.94521	-0.767617	-2.66816	0.0206539
DHRS4	dehydrogenase/reductase (SDR family) member 4	NM_021004	8.78562	-0.7682	-2.12577	0.0552235
AGPAT1	1-acylglycerol-3-phosphate O-acyltransferase 1 (lysophosphatidic acid acyltransferase, alpha)	NM_006411	9.53476	-0.777901	-3.04598	0.0102805
ETNK2	ethanolamine kinase 2	NM_018208	8.62987	-0.779457	-2.0528	0.0628267
ALG6	asparagine-linked glycosylation 6, alpha-1,3-glucosyltransferase homolog (S. cerevisiae)	NM_013339	8.57253	-0.7877	-3.03115	0.0105663
NT5M	5',3'-nucleotidase, mitochondrial	NM_020201	7.32683	-0.788388	-2.35845	0.0363751
NME3	non-metastatic cells 3, protein expressed in	NM_002513	10.4574	-0.791161	-3.0569	0.0100752
ND1	NADH dehydrogenase, subunit 1 (complex I)		11.7524	-0.791933	-1.1093	0.289283
ATP6V1E1	ATPase, H+ transporting, lysosomal 31kDa, V1 subunit E1	NM_001696	8.27997	-0.793162	-1.70802	0.11364
ATP5H	ATP synthase, H+ transporting, mitochondrial Fo complex, subunit d	NM_006356	13.0034	-0.80217	-2.56655	0.0248916
OGDHL	oxoglutarate dehydrogenase-like	NM_018245	5.52397	-0.803986	-2.91804	0.0130242
CPS1	carbamoyl-phosphate synthase 1, mitochondrial	NM_001875	5.40402	-0.805802	-2.69107	0.0198011
GAMT	guanidinoacetate N-methyltransferase	NM_138924	10.2612	-0.813354	-2.0071	0.068076
PLD2	phospholipase D2	NM_002663	9.21136	-0.819183	-3.83815	0.00240842
GDA	guanine deaminase	NM_004293	5.13111	-0.825651	-1.41754	0.182051
NDUFA6	NADH dehydrogenase (ubiquinone) 1 alpha subcomplex, 6, 14kDa	NM_002490	11.8926	-0.838566	-2.96645	0.0119091
TM7SF2	transmembrane 7 superfamily member 2	NM_003273	6.23947	-0.840728	-2.4674	0.0298391
NDUFS4	NADH dehydrogenase (ubiquinone) Fe-S protein 4, 18kDa (NADH-coenzyme Q reductase)	NM_002495	11.1967	-0.841029	-2.77921	0.0168317
UGT2B7	UDP glucuronosyltransferase 2 family, polypeptide B7	NM_001074	6.86852	-0.843333	-2.27762	0.0420925
ST6GALNAC6	ST6 (alpha-N-acetyl-neuraminyl-2,3-beta-galactosyl-1,3)-N-acetylgalactosaminide alpha-2,6-sialyltransferase 6	NM_013443	8.44777	-0.847371	-4.18154	0.00130425
COX6C	cytochrome c oxidase subunit VIc	NM_004374	13.0565	-0.848286	-3.5796	0.00385084
ADI1	acireductone dioxygenase 1	NM_018269	9.62564	-0.853175	-2.26182	0.0433062
DUT	deoxyuridine triphosphatase	NM_001025248	11.7627	-0.856935	-2.82768	0.015391
PAFAH1B3	platelet-activating factor acetylhydrolase 1b, catalytic subunit 3 (29kDa)	NM_002573	10.6275	-0.857587	-2.91835	0.0130167
COMT	catechol-O-methyltransferase	NM_000754	8.56305	-0.859659	-1.95497	0.0745574
C1GALT1C1	C1GALT1-specific chaperone 1	NM_152692	8.98536	-0.860857	-3.29732	0.00646373
NTPCR	nucleoside-triphosphatase, cancer-related	NM_032324	8.50779	-0.869034	-3.71776	0.00299455
GATM	glycine amidinotransferase (L-arginine:glycine amidinotransferase)	NM_001482	7.28716	-0.869166	-2.35653	0.0365017
PTS	6-pyruvoyltetrahydropterin synthase	NM_000317	9.89406	-0.883916	-4.17262	0.00132497
HYAL3	hyaluronoglucosaminidase 3	NM_003549	7.71097	-0.901235	-3.03952	0.0104041
SLC27A5	solute carrier family 27 (fatty acid transporter), member 5	NM_012254	6.66935	-0.902949	-2.39323	0.0341515
GGT7	gamma-glutamyltransferase 7	NM_178026	4.68449	-0.903179	-2.02485	0.0659901
G6PD	glucose-6-phosphate dehydrogenase	NM_000402	6.56804	-0.905021	-3.21572	0.00751328
CYP2J2	cytochrome P450, family 2, subfamily J, polypeptide 2	NM_000775	7.88962	-0.916601	-2.9515	0.0122431
TBXAS1	thromboxane A synthase 1 (platelet)	NM_001166254	5.62653	-0.928112	-2.35497	0.0366051
POLR2F	polymerase (RNA) II (DNA directed) polypeptide F	NM_021974	12.4306	-0.9316	-2.91886	0.0130045
NDUFC1	NADH dehydrogenase (ubiquinone) 1, subcomplex unknown, 1, 6kDa	NM_002494	13.0282	-0.936788	-2.78269	0.016724
NDUFS5	NADH dehydrogenase (ubiquinone) Fe-S protein 5, 15kDa (NADH-coenzyme Q reductase)	NM_004552	13.962	-0.939092	-3.52197	0.00427858
NDUFB3	NADH dehydrogenase (ubiquinone) 1 beta subcomplex, 3, 12kDa	NM_002491	12.1937	-0.943266	-3.02926	0.0106033
UQCRQ	ubiquinol-cytochrome c reductase, complex III subunit VII, 9.5kDa	NM_014402	13.9169	-0.949131	-3.55584	0.00402167
PIGL	phosphatidylinositol glycan anchor biosynthesis, class L	NM_004278	7.82543	-0.959972	-2.88206	0.0139198
UQCRB	ubiquinol-cytochrome c reductase binding protein	NM_006294	12.2195	-0.987397	-3.94639	0.00198241
POLR2K	polymerase (RNA) II (DNA directed) polypeptide K, 7.0kDa	NM_005034	8.4601	-0.99052	-3.28581	0.00660228
NDUFB7	NADH dehydrogenase (ubiquinone) 1 beta subcomplex, 7, 18kDa	NM_004146	10.3784	-1.01302	-3.71304	0.00302031
UQCR10	ubiquinol-cytochrome c reductase, complex III subunit X	NM_001003684	13.5428	-1.01753	-3.01326	0.0109217
(Hs.516157)			3.86589	-1.04305	-1.57907	0.140597
FBP1	fructose-1,6-bisphosphatase 1	NM_000507	6.85168	-1.04813	-2.52731	0.026746
COX7B	cytochrome c oxidase subunit VIIb	NM_001866	11.6788	-1.07244	-3.88498	0.00221359
HSD17B1	hydroxysteroid (17-beta) dehydrogenase 1	NM_000413	5.68857	-1.07957	-2.91509	0.0130954
PIGU	phosphatidylinositol glycan anchor biosynthesis, class U	NM_080476	7.65714	-1.08384	-4.04104	0.00167374
NDUFB10	NADH dehydrogenase (ubiquinone) 1 beta subcomplex, 10, 22kDa	NM_004548	11.8367	-1.09367	-3.23797	0.00721107
POLR2L	polymerase (RNA) II (DNA directed) polypeptide L, 7.6kDa	NM_021128	14.0151	-1.0971	-2.91474	0.0131038
AK1	adenylate kinase 1	NM_000476	8.90231	-1.10837	-2.79473	0.0163564
DGAT2	diacylglycerol O-acyltransferase 2	NM_032564	7.42405	-1.11968	-2.32006	0.0389914
CBR1	carbonyl reductase 1	NM_001757	9.07141	-1.12268	-4.08569	0.00154582
POLR2I	polymerase (RNA) II (DNA directed) polypeptide I, 14.5kDa	NM_006233	11.4542	-1.1327	-3.33052	0.00608036
GAL3ST1	galactose-3-O-sulfotransferase 1	NM_004861	8.46177	-1.13593	-3.65553	0.0033531
ND6	NADH dehydrogenase, subunit 6 (complex I)		6.21852	-1.15405	-1.6406	0.127105
POLE	polymerase (DNA directed), epsilon	NM_006231	5.62391	-1.15963	-2.61976	0.0225758
AKR1C4	aldo-keto reductase family 1, member C4 (chlordecone reductase; 3-alpha hydroxysteroid dehydrogenase, type I; dihydrodiol dehydrogenase 4)	NM_001818	4.67592	-1.16342	-2.08493	0.0593661
PLA2G7	phospholipase A2, group VII (platelet-activating factor acetylhydrolase, plasma)	NM_005084	8.56564	-1.18101	-4.71422	0.000517669
HSD11B2	hydroxysteroid (11-beta) dehydrogenase 2	NM_000196	8.78294	-1.20663	-2.01762	0.0668322
DHFR	dihydrofolate reductase	NM_000791	8.10447	-1.21356	-4.23655	0.00118362
GALK1	galactokinase 1	NM_000154	7.58962	-1.27383	-3.03351	0.0105203
ATP5I	ATP synthase, H+ transporting, mitochondrial Fo complex, subunit E	NM_007100	14.1045	-1.27456	-3.91492	0.0020976
NME4	non-metastatic cells 4, protein expressed in	NM_005009	8.98409	-1.27784	-2.91384	0.0131257
NDUFA7	NADH dehydrogenase (ubiquinone) 1 alpha subcomplex, 7, 14.5kDa	NM_005001	12.2226	-1.28234	-3.8958	0.00217092
NDUFB6	NADH dehydrogenase (ubiquinone) 1 beta subcomplex, 6, 17kDa	NM_002493	10.6902	-1.34324	-3.81202	0.00252474
POLE4	polymerase (DNA-directed), epsilon 4 (p12 subunit)	NM_019896	8.12222	-1.37019	-3.39583	0.00539219
POLR2J	polymerase (RNA) II (DNA directed) polypeptide J, 13.3kDa	NM_006234	10.9628	-1.38867	-3.77705	0.00268951
(Hs.656696)			10.3011	-1.45491	-4.86057	0.000404206
ATP5J2	ATP synthase, H+ transporting, mitochondrial Fo complex, subunit F2	NM_004889	12.7271	-1.46277	-3.95639	0.00194718
NDUFA2	NADH dehydrogenase (ubiquinone) 1 alpha subcomplex, 2, 8kDa	NM_002488	11.4752	-1.50681	-3.92454	0.00206166
ADA	adenosine deaminase	NM_000022	7.67737	-1.50985	-5.16015	0.000245825
COX17	COX17 cytochrome c oxidase assembly homolog (S. cerevisiae)	NM_005694	12.5988	-1.5153	-4.80748	0.000442011
NDUFS6	NADH dehydrogenase (ubiquinone) Fe-S protein 6, 13kDa (NADH-coenzyme Q reductase)	NM_004553	10.8379	-1.51865	-4.52581	0.000714838
ARG1	arginase, liver	NM_001244438	7.72358	-1.55126	-1.92075	0.079118
NDUFB1	NADH dehydrogenase (ubiquinone) 1 beta subcomplex, 1, 7kDa	NM_004545	11.6478	-1.59062	-4.50386	0.000742452
NDUFA3	NADH dehydrogenase (ubiquinone) 1 alpha subcomplex, 3, 9kDa	NM_004542	11.7757	-1.63226	-4.31112	0.00103831
(Hs.567252)			2.59937
AANAT	aralkylamine N-acetyltransferase	NM_001166579	4.17252
ACADL	acyl-CoA dehydrogenase, long chain	NM_001608	2.29789
ACADS	acyl-CoA dehydrogenase, C-2 to C-3 short chain	NM_000017	4.39493
ACER1	alkaline ceramidase 1	NM_133492	2.90959
ACER2	alkaline ceramidase 2	NM_001010887	3.01902
ACMSD	aminocarboxymuconate semialdehyde decarboxylase	NM_138326	2.91647
ACSBG2	acyl-CoA synthetase bubblegum family member 2	NM_030924	2.23044
ACSL6	acyl-CoA synthetase long-chain family member 6	NM_001009185	2.35346
ACSM1	acyl-CoA synthetase medium-chain family member 1	NM_052956	2.63165
ACSM2A	acyl-CoA synthetase medium-chain family member 2A		1.96996
ACSM4	acyl-CoA synthetase medium-chain family member 4	NM_001080454	1.9853
ACSM5	acyl-CoA synthetase medium-chain family member 5	NM_017888	3.47002
ACSS1	acyl-CoA synthetase short-chain family member 1	NM_032501	2.87218
ADC	arginine decarboxylase	NM_052998	2.66706
ADH1A	alcohol dehydrogenase 1A (class I), alpha polypeptide	NM_000667	2.18708
ADH1B	alcohol dehydrogenase 1B (class I), beta polypeptide	NM_000668	1.96198
ADH1C	alcohol dehydrogenase 1C (class I), gamma polypeptide	NM_000669	3.74983
ADH4	alcohol dehydrogenase 4 (class II), pi polypeptide	NM_000670	3.30129
ADH7	alcohol dehydrogenase 7 (class IV), mu or sigma polypeptide	NM_000673	3.46073
ADSSL1	adenylosuccinate synthase like 1	NM_199165	2.7955
AGPAT4	1-acylglycerol-3-phosphate O-acyltransferase 4 (lysophosphatidic acid acyltransferase, delta)	NM_020133	2.25733
AK5	adenylate kinase 5	NM_012093	2.65432
AK7	adenylate kinase 7	NM_152327	2.30526
AKR1D1	aldo-keto reductase family 1, member D1 (delta 4-3-ketosteroid-5-beta-reductase)		2.15636
ALAS2	aminolevulinate, delta-, synthase 2	NM_000032	2.33812
ALDH1A2	aldehyde dehydrogenase 1 family, member A2	NM_170697	2.10455
ALDH1A3	aldehyde dehydrogenase 1 family, member A3	NM_000693	2.27176
ALDH3B2	aldehyde dehydrogenase 3 family, member B2	NM_000695	2.56714
ALDOB	aldolase B, fructose-bisphosphate	NM_000035	2.45024
ALLC	allantoicase	NM_018436	2.50761
ALOX12	arachidonate 12-lipoxygenase	NM_000697	2.31905
ALOX12B	arachidonate 12-lipoxygenase, 12R type	NM_001139	2.61766
ALOX15	arachidonate 15-lipoxygenase	NM_001140	2.36794
ALOX15B	arachidonate 15-lipoxygenase, type B	NM_001141	2.94027
ALOX5	arachidonate 5-lipoxygenase	NM_000698	2.07176
ALPI	alkaline phosphatase, intestinal	NM_001631	2.94154
ALPL	alkaline phosphatase, liver/bone/kidney	NM_000478	2.62755
AMPD1	adenosine monophosphate deaminase 1	NM_000036	2.18753
AMPD3	adenosine monophosphate deaminase 3	NM_001025390	4.12673
AMY1C	amylase, alpha 1C (salivary)	NM_001008219	3.31674
AOC2	amine oxidase, copper containing 2 (retina-specific)	NM_001158	2.46518
ASAH2	N-acylsphingosine amidohydrolase (non-lysosomal ceramidase) 2	NM_019893	4.21159
ASMT	acetylserotonin O-methyltransferase	NM_004043	1.93416
ATP6V0A4	ATPase, H+ transporting, lysosomal V0 subunit a4	NM_020632	1.96095
ATP6V0D2	ATPase, H+ transporting, lysosomal 38kDa, V0 subunit d2	NM_152565	2.21785
ATP6V1B1	ATPase, H+ transporting, lysosomal 56/58kDa, V1 subunit B1	NM_001692	2.63344
ATP6V1G2	ATPase, H+ transporting, lysosomal 13kDa, V1 subunit G2	NM_130463	3.19139
ATP6V1G3	ATPase, H+ transporting, lysosomal 13kDa, V1 subunit G3	NM_133326	2.06485
B3GALT1	UDP-Gal:betaGlcNAc beta 1,3-galactosyltransferase, polypeptide 1	NM_020981	2.73165
B3GALT2	UDP-Gal:betaGlcNAc beta 1,3-galactosyltransferase, polypeptide 2	NM_003783	2.02048
B3GALT4	UDP-Gal:betaGlcNAc beta 1,3-galactosyltransferase, polypeptide 4	NM_003782	2.69749
B3GALT5	UDP-Gal:betaGlcNAc beta 1,3-galactosyltransferase, polypeptide 5	NM_033173	2.15598
B3GAT1	beta-1,3-glucuronyltransferase 1 (glucuronosyltransferase P)	NM_054025	1.85411
B3GAT2	beta-1,3-glucuronyltransferase 2 (glucuronosyltransferase S)	NM_080742	3.18668
B3GNT3	UDP-GlcNAc:betaGal beta-1,3-N-acetylglucosaminyltransferase 3	NM_014256	3.13323
B3GNT4	UDP-GlcNAc:betaGal beta-1,3-N-acetylglucosaminyltransferase 4	NM_030765	2.34461
B3GNT6	UDP-GlcNAc:betaGal beta-1,3-N-acetylglucosaminyltransferase 6 (core 3 synthase)	NM_138706	2.84616
B4GALT6	UDP-Gal:betaGlcNAc beta 1,4- galactosyltransferase, polypeptide 6	NM_004775	2.68948
BAAT	bile acid CoA: amino acid N-acyltransferase (glycine N-choloyltransferase)	NM_001701	3.0266
BCMO1	beta-carotene 15,15'-monooxygenase 1	NM_017429	2.78832
BDH1	3-hydroxybutyrate dehydrogenase, type 1	NM_203314	2.08184
BDH2	3-hydroxybutyrate dehydrogenase, type 2	NM_020139	2.90168
BHMT	betaine--homocysteine S-methyltransferase	NM_001713	3.87147
BST1	bone marrow stromal cell antigen 1	NM_004334	3.86373
CBR3	carbonyl reductase 3	NM_001236	2.34203
CES5A	carboxylesterase 5A	NM_145024	2.11821
CHSY3	chondroitin sulfate synthase 3	NM_175856	1.85788
CKM	creatine kinase, muscle	NM_001824	2.32732
CKMT2	creatine kinase, mitochondrial 2 (sarcomeric)	NM_001825	1.87221
CMBL	carboxymethylenebutenolidase homolog (Pseudomonas)	NM_138809	2.09606
CNDP1	carnosine dipeptidase 1 (metallopeptidase M20 family)	NM_032649	2.30179
COX4I2	cytochrome c oxidase subunit IV isoform 2 (lung)	NM_032609	2.22211
COX6A2	cytochrome c oxidase subunit VIa polypeptide 2	NM_005205	3.36227
COX7B2	cytochrome c oxidase subunit VIIb2	NM_130902	1.90219
COX8C	cytochrome c oxidase subunit VIIIC	NM_182971	1.8576
CSAD	cysteine sulfinic acid decarboxylase	NM_015989	4.17773
CSGALNACT1	chondroitin sulfate N-acetylgalactosaminyltransferase 1	NM_001130518	2.28029
CYP11A1	cytochrome P450, family 11, subfamily A, polypeptide 1	NM_000781	2.2537
CYP11B1	cytochrome P450, family 11, subfamily B, polypeptide 1	NM_000497	2.16229
CYP11B2	cytochrome P450, family 11, subfamily B, polypeptide 2	NM_000498	2.26335
CYP19A1	cytochrome P450, family 19, subfamily A, polypeptide 1		2.43469
CYP1A2	cytochrome P450, family 1, subfamily A, polypeptide 2	NM_000761	3.48755
CYP21A2	cytochrome P450, family 21, subfamily A, polypeptide 2	NM_000500	3.08168
CYP2A13	cytochrome P450, family 2, subfamily A, polypeptide 13	NM_000766	2.43065
CYP2A7	cytochrome P450, family 2, subfamily A, polypeptide 7	NM_000764	2.93186
CYP2C18	cytochrome P450, family 2, subfamily C, polypeptide 18	NM_000772	4.19523
CYP2C19	cytochrome P450, family 2, subfamily C, polypeptide 19	NM_000769	2.54886
CYP2C8	cytochrome P450, family 2, subfamily C, polypeptide 8	NM_000770	2.7535
CYP2E1	cytochrome P450, family 2, subfamily E, polypeptide 1	NM_000773	2.07198
CYP2U1	cytochrome P450, family 2, subfamily U, polypeptide 1	NM_183075	2.74325
CYP3A4	cytochrome P450, family 3, subfamily A, polypeptide 4	NM_017460	2.36391
CYP3A43	cytochrome P450, family 3, subfamily A, polypeptide 43	NM_022820	2.41345
CYP4A11	cytochrome P450, family 4, subfamily A, polypeptide 11	NM_000778	2.62327
CYP4A22	cytochrome P450, family 4, subfamily A, polypeptide 22	NM_001010969	2.42784
CYP4F11	cytochrome P450, family 4, subfamily F, polypeptide 11	NM_021187	2.2304
CYP4F2	cytochrome P450, family 4, subfamily F, polypeptide 2	NM_001082	3.90397
CYP7A1	cytochrome P450, family 7, subfamily A, polypeptide 1	NM_000780	2.03585
CYP8B1	cytochrome P450, family 8, subfamily B, polypeptide 1	NM_004391	2.80175
DAO	D-amino-acid oxidase	NM_001917	3.56719
DBH	dopamine beta-hydroxylase (dopamine beta-monooxygenase)	NM_000787	2.09143
DCT	dopachrome tautomerase (dopachrome delta-isomerase, tyrosine-related protein 2)	NM_001922	2.70998
DGKB	diacylglycerol kinase, beta 90kDa	NM_004080	2.28444
DGKE	diacylglycerol kinase, epsilon 64kDa	NM_003647	1.91229
DGKG	diacylglycerol kinase, gamma 90kDa	NM_001346	3.32316
DGKH	diacylglycerol kinase, eta	NM_152910	2.32484
DGKI	diacylglycerol kinase, iota	NM_004717	1.9822
DHRS9	dehydrogenase/reductase (SDR family) member 9	NM_005771	2.55521
DNMT3L	DNA (cytosine-5-)-methyltransferase 3-like	NM_013369	4.4408
DPYS	dihydropyrimidinase	NM_001385	2.48509
ENO2	enolase 2 (gamma, neuronal)	NM_001975	3.51647
ENPP3	ectonucleotide pyrophosphatase/phosphodiesterase 3	NM_005021	2.79274
ENPP7	ectonucleotide pyrophosphatase/phosphodiesterase 7	NM_178543	2.08658
EXTL1	exostoses (multiple)-like 1	NM_004455	2.46735
FBP2	fructose-1,6-bisphosphatase 2	NM_003837	2.12127
FUT2	fucosyltransferase 2 (secretor status included)	NM_000511	3.05218
FUT5	fucosyltransferase 5 (alpha (1,3) fucosyltransferase)	NM_002034	2.65932
FUT7	fucosyltransferase 7 (alpha (1,3) fucosyltransferase)	NM_004479	2.69339
FUT9	fucosyltransferase 9 (alpha (1,3) fucosyltransferase)	NM_006581	1.98312
G6PC	glucose-6-phosphatase, catalytic subunit	NM_000151	3.68486
G6PC2	glucose-6-phosphatase, catalytic, 2	NM_021176	1.94932
GAD1	glutamate decarboxylase 1 (brain, 67kDa)	NM_013445	3.69558
GAD2	glutamate decarboxylase 2 (pancreatic islets and brain, 65kDa)	NM_001134366	2.64598
GALNT12	UDP-N-acetyl-alpha-D-galactosamine:polypeptide N-acetylgalactosaminyltransferase 12 (GalNAc-T12)	NM_024642	2.43259
GALNT13	UDP-N-acetyl-alpha-D-galactosamine:polypeptide N-acetylgalactosaminyltransferase 13 (GalNAc-T13)		2.88012
GALNT14	UDP-N-acetyl-alpha-D-galactosamine:polypeptide N-acetylgalactosaminyltransferase 14 (GalNAc-T14)	NM_024572	2.04687
GALNT3	UDP-N-acetyl-alpha-D-galactosamine:polypeptide N-acetylgalactosaminyltransferase 3 (GalNAc-T3)	NM_004482	2.21582
GALNT4	UDP-N-acetyl-alpha-D-galactosamine:polypeptide N-acetylgalactosaminyltransferase 4 (GalNAc-T4)	NM_003774	3.31323
GALNT8	UDP-N-acetyl-alpha-D-galactosamine:polypeptide N-acetylgalactosaminyltransferase 8 (GalNAc-T8)	NM_017417	1.9858
GALNT9	UDP-N-acetyl-alpha-D-galactosamine:polypeptide N-acetylgalactosaminyltransferase 9 (GalNAc-T9)	NM_001122636	2.52544
GALNTL2	UDP-N-acetyl-alpha-D-galactosamine:polypeptide N-acetylgalactosaminyltransferase-like 2	NM_054110	1.83655
GALNTL4	UDP-N-acetyl-alpha-D-galactosamine:polypeptide N-acetylgalactosaminyltransferase-like 4	NM_198516	2.31339
GALNTL5	UDP-N-acetyl-alpha-D-galactosamine:polypeptide N-acetylgalactosaminyltransferase-like 5	NM_145292	3.57957
GALNTL6	UDP-N-acetyl-alpha-D-galactosamine:polypeptide N-acetylgalactosaminyltransferase-like 6	NM_001034845	2.26924
GAPDHS	glyceraldehyde-3-phosphate dehydrogenase, spermatogenic	NM_014364	2.43431
GCK	glucokinase (hexokinase 4)	NM_000162	3.28229
GCNT1	glucosaminyl (N-acetyl) transferase 1, core 2	NM_001097634	3.24156
GCNT4	glucosaminyl (N-acetyl) transferase 4, core 2	NM_016591	2.95646
GFPT2	glutamine-fructose-6-phosphate transaminase 2	NM_005110	2.67026
GGT5	gamma-glutamyltransferase 5	NM_001099781	2.62542
GGT6	gamma-glutamyltransferase 6	NM_153338	2.18766
GK2	glycerol kinase 2	NM_033214	1.88963
GLS2	glutaminase 2 (liver, mitochondrial)	NM_013267	2.63956
GPAT2	glycerol-3-phosphate acyltransferase 2, mitochondrial	NM_207328	3.83468
GPT	glutamic-pyruvate transaminase (alanine aminotransferase)	NM_005309	2.48186
HAO1	hydroxyacid oxidase (glycolate oxidase) 1	NM_017545	2.65914
HAO2	hydroxyacid oxidase 2 (long chain)	NM_001005783	2.25255
HDC	histidine decarboxylase	NM_002112	2.5214
HK3	hexokinase 3 (white cell)	NM_002115	2.24748
HPD	4-hydroxyphenylpyruvate dioxygenase	NM_002150	3.25094
HPGDS	hematopoietic prostaglandin D synthase	NM_014485	2.06152
HPSE	heparanase	NM_006665	2.20357
HPSE2	heparanase 2	NM_021828	2.76794
HSD11B1	hydroxysteroid (11-beta) dehydrogenase 1	NM_181755	1.97175
HSD17B3	hydroxysteroid (17-beta) dehydrogenase 3	NM_000197	4.64178
HSD3B1	hydroxy-delta-5-steroid dehydrogenase, 3 beta- and steroid delta-isomerase 1	NM_000862	2.37397
HSD3B2	hydroxy-delta-5-steroid dehydrogenase, 3 beta- and steroid delta-isomerase 2	NM_000198	2.01893
HYAL1	hyaluronoglucosaminidase 1	NM_007312	3.50125
IDI2	isopentenyl-diphosphate delta isomerase 2	NM_033261	2.72433
IDO1	indoleamine 2,3-dioxygenase 1	NM_002164	2.64614
IDO2	indoleamine 2,3-dioxygenase 2	NM_194294	2.14431
IL4I1	interleukin 4 induced 1	NM_172374	3.72713
INPP4A	inositol polyphosphate-4-phosphatase, type I, 107kDa	NM_004027	3.81868
INPP4B	inositol polyphosphate-4-phosphatase, type II, 105kDa	NM_003866	2.6513
INPP5B	inositol polyphosphate-5-phosphatase, 75kDa	NM_005540	3.14941
INPP5J	inositol polyphosphate-5-phosphatase J	NM_001002837	4.19677
ITPKB	inositol-trisphosphate 3-kinase B	NM_002221	2.30363
KMO	kynurenine 3-monooxygenase (kynurenine 3-hydroxylase)	NM_003679	3.99531
KYNU	kynureninase	NM_001032998	3.14881
LALBA	lactalbumin, alpha-	NM_002289	2.22675
LCT	lactase	NM_002299	2.33442
LDHAL6B	lactate dehydrogenase A-like 6B	NM_033195	1.95353
LDHC	lactate dehydrogenase C	NM_002301	2.79718
LIPF	lipase, gastric	NM_004190	2.04828
LOC729020	rcRPE	NM_001143909	2.87073
LPCAT1	lysophosphatidylcholine acyltransferase 1	NM_024830	4.21546
LPCAT2	lysophosphatidylcholine acyltransferase 2	NM_017839	2.9566
LPCAT4	lysophosphatidylcholine acyltransferase 4	NM_153613	3.1567
LTC4S	leukotriene C4 synthase	NM_145867	2.43598
MBOAT2	membrane bound O-acyltransferase domain containing 2	NM_138799	2.24207
MGAT3	mannosyl (beta-1,4-)-glycoprotein beta-1,4-N-acetylglucosaminyltransferase	NM_002409	3.94598
MGAT4C	mannosyl (alpha-1,3-)-glycoprotein beta-1,4-N-acetylglucosaminyltransferase, isozyme C (putative)	NM_013244	3.66759
MGAT5B	mannosyl (alpha-1,6-)-glycoprotein beta-1,6-N-acetyl-glucosaminyltransferase, isozyme B	NM_144677	1.90572
MTHFD2L	methylenetetrahydrofolate dehydrogenase (NADP+ dependent) 2-like	NM_001144978	3.36256
NAT2	N-acetyltransferase 2 (arylamine N-acetyltransferase)	NM_000015	2.95385
NDST3	N-deacetylase/N-sulfotransferase (heparan glucosaminyl) 3		2.40938
NDST4	N-deacetylase/N-sulfotransferase (heparan glucosaminyl) 4	NM_022569	1.91117
NDUFA4L2	NADH dehydrogenase (ubiquinone) 1 alpha subcomplex, 4-like 2	NM_020142	1.96209
NME5	non-metastatic cells 5, protein expressed in (nucleoside-diphosphate kinase)	NM_003551	2.09024
[truncated: 95 more rows]
