# Supplementary material for: The NF-κB-dependent and -independent transcriptome and chromatin landscapes of human coronavirus 229E-infected cells
Source: PLoS Pathog. 2017 Mar 29;13(3):e1006286. doi: 10.1371/journal.ppat.1006286 (PMC5386326; doi:10.1371/journal.ppat.1006286)
Supplement: S3 Table — (XLSX) [file ppat.1006286.s013.xlsx]

## Sheet: Fig 1C
Infected - Uninfected
	Symbol	Name	RefSeq	Amean	LFC
	(ENST00000308739)		XM_001717840	4.9429	2.52422
	(Hs.647667)			6.12527	-2.17742
	(Hs.702098)			7.32092	3.01097
	(Hs.703459)			6.28473	-2.29892
	AAGAB	alpha- and gamma-adaptin binding protein	NM_024666	3.36363	3.72023
	ALDH3A1	aldehyde dehydrogenase 3 family, member A1	NM_001135168	7.16924	-2.41666
	ANXA2	annexin A2	NM_001002857	6.89533	1.77675
	AP1G1	adaptor-related protein complex 1, gamma 1 subunit	NM_001030007	5.57694	3.32657
	AP2S1	adaptor-related protein complex 2, sigma 1 subunit	NM_004069	6.27824	-2.2454
	APOL2	apolipoprotein L, 2	NM_145637	6.27779	1.94149
	APRT	adenine phosphoribosyltransferase	NM_000485	5.41425	-2.83209
	ATF4	activating transcription factor 4 (tax-responsive enhancer element B67)	NM_001675	6.45045	1.93255
	ATP5G3	ATP synthase, H+ transporting, mitochondrial Fo complex, subunit C3 (subunit 9)	NM_001002258	3.54309	3.6341
	ATP5I	ATP synthase, H+ transporting, mitochondrial Fo complex, subunit E	NM_007100	6.29464	-1.98268
	ATP6V1C2	ATPase, H+ transporting, lysosomal 42kDa, V1 subunit C2	NM_001039362	3.4655	3.69603
	ATP9A	ATPase, class II, type 9A	NM_006045	4.96413	2.62192
	BBC3	BCL2 binding component 3	NM_014417	3.53494	3.67108
	BCL2L10	BCL2-like 10 (apoptosis facilitator)	NM_020396	4.16571	4.87105
	BLVRB	biliverdin reductase B (flavin reductase (NADPH))	NM_000713	6.29087	-2.18266
	BOLA2B	bolA homolog 2B (E. coli)	NM_001039182	5.50098	-2.79676
	C16orf13	chromosome 16 open reading frame 13	NM_032366	4.72352	-3.36911
	C17orf76-AS1	C17orf76 antisense RNA 1 (non-protein coding)	NR_027162	5.68145	4.07796
	C19orf33	chromosome 19 open reading frame 33	NM_033520	6.267	-2.34745
	CBX5	chromobox homolog 5	NM_001127322	6.27896	2.20611
	CFL1	cofilin 1 (non-muscle)	NM_005507	5.02446	-2.42702
	CNTNAP3	contactin associated protein-like 3	NM_033655	5.28716	-2.29666
	CNTNAP3B	contactin associated protein-like 3B	NM_001201380	4.24927	-2.86961
	CPLX2	complexin 2	NM_006650	5.96718	-3.24632
	CRIP1	cysteine-rich protein 1 (intestinal)	NM_001311	6.69343	-2.1758
	CSNK1A1	casein kinase 1, alpha 1	NM_001025105	5.50406	2.90274
	CTTN	cortactin	NM_005231	5.39669	2.57318
	CXCL1	chemokine (C-X-C motif) ligand 1 (melanoma growth stimulating activity, alpha)	NM_001511	3.46851	3.60116
	DCBLD2	discoidin, CUB and LCCL domain containing 2	NM_080927	4.01846	4.28163
	DCUN1D5	DCN1, defective in cullin neddylation 1, domain containing 5 (S. cerevisiae)	NM_032299	4.06339	3.59011
	DERL1	Der1-like domain family, member 1	NM_024295	3.59637	4.3669
	EDF1	endothelial differentiation-related factor 1	NM_153200	6.04782	-2.83782
	EEF1A1	eukaryotic translation elongation factor 1 alpha 1	NM_001402	8.15575	3.17621
	EIF1	eukaryotic translation initiation factor 1	NM_005801	7.18517	2.90894
	EIF3B	eukaryotic translation initiation factor 3, subunit B	NM_001037283	4.37669	2.87034
	EPDR1	ependymin related protein 1 (zebrafish)	NM_017549	3.30177	5.50688
	FAM195B	family with sequence similarity 195, member B	NM_207368	5.85132	-2.14439
	FKBP2	FK506 binding protein 2, 13kDa	NM_004470	5.89902	-2.14225
	FTH1	ferritin, heavy polypeptide 1	NM_002032	6.73972	2.92712
	FXYD5	FXYD domain containing ion transport regulator 5	NM_144779	5.66608	-3.78956
	G3BP1	GTPase activating protein (SH3 domain) binding protein 1	NM_005754	5.50363	3.79654
	GDF15	growth differentiation factor 15	NM_004864	4.56461	3.0799
	GSTP1	glutathione S-transferase pi 1	NM_000852	6.00517	-2.0291
	HERPUD1	homocysteine-inducible, endoplasmic reticulum stress-inducible, ubiquitin-like domain member 1	NM_014685	5.15283	7.09838
	HMGN2	high mobility group nucleosomal binding domain 2	NM_005517	6.18724	2.1581
	HMOX1	heme oxygenase (decycling) 1	NM_002133	4.55464	4.68843
	HSP90B1	heat shock protein 90kDa beta (Grp94), member 1	NM_003299	5.15173	5.76076
	HSPA1A	heat shock 70kDa protein 1A	NM_005345	4.06033	6.68364
	HSPA1B	heat shock 70kDa protein 1B	NM_005346	3.66506	7.04568
	HSPA6	heat shock 70kDa protein 6 (HSP70B')	NM_002155	3.46366	5.02844
	HSPBP1	HSPA (heat shock 70kDa) binding protein, cytoplasmic cochaperone 1	NM_012267	5.52648	-2.1977
	HSPH1	heat shock 105kDa/110kDa protein 1	NM_006644	3.67211	3.34878
	IER2	immediate early response 2	NM_004907	6.07642	3.86261
	IER5	immediate early response 5	NM_016545	4.27387	4.90288
	INSIG1	insulin induced gene 1	NM_005542	3.36331	4.17959
	KAT6A	K(lysine) acetyltransferase 6A	NM_001099412	3.65311	3.44621
	KHDRBS1	KH domain containing, RNA binding, signal transduction associated 1	NM_006559	3.26401	4.94281
	KLF6	Kruppel-like factor 6	NM_001300	4.82165	6.30095
	KLHL21	kelch-like 21 (Drosophila)	NM_014851	3.1099	4.01696
	KRT18	keratin 18	NM_000224	9.05054	-2.3571
	KRT83	keratin 83	NM_002282	5.81704	-2.10408
	LENG8	leukocyte receptor cluster (LRC) member 8		7.99072	-2.36696
	LEO1	Leo1, Paf1/RNA polymerase II complex component, homolog (S. cerevisiae)	NM_138792	5.2371	-2.4702
	LGALS1	lectin, galactoside-binding, soluble, 1	NM_002305	5.58142	-2.63007
	LOC100132832	PMS2 postmeiotic segregation increased 2 (S. cerevisiae) pseudogene	NR_028058	5.69068	-2.45462
	LOC100287803	uncharacterized LOC100287803	XR_110120	4.74389	2.54067
	LOC100652779	uncharacterized LOC100652779	XR_132723	6.17288	2.16379
	LOC100653221	uncharacterized LOC100653221	XR_133001	5.77975	-2.42137
	LOC100653236	uncharacterized LOC100653236	XR_133430	8.71911	2.22677
	LSMD1	LSM domain containing 1	NM_032356	4.80984	-2.6478
	MAN1B1	mannosidase, alpha, class 1B, member 1		4.70332	-2.85
	MAP2K3	mitogen-activated protein kinase kinase 3	NM_145109	6.46413	3.96306
	MAPK6	mitogen-activated protein kinase 6	NM_002748	4.07877	3.59557
	MDM2	Mdm2 p53 binding protein homolog (mouse)	NM_002392	4.99001	3.34031
	MIDN	midnolin	NM_177401	4.16326	3.54756
	MORF4L1	mortality factor 4 like 1	NM_206839	6.37051	2.59227
	MTRNR2L1	MT-RNR2-like 1	NM_001190452	8.11825	-1.52708
	NCL	nucleolin	NM_005381	3.46953	3.53701
	NONO	non-POU domain containing, octamer-binding	NM_007363	6.58691	-1.87535
	NPM1	nucleophosmin (nucleolar phosphoprotein B23, numatrin)	NM_002520	6.75823	1.95957
	OBFC2A	oligonucleotide/oligosaccharide-binding fold containing 2A	NM_001031716	3.36231	6.05781
	PAFAH1B1	platelet-activating factor acetylhydrolase 1b, regulatory subunit 1 (45kDa)	NM_000430	5.08261	3.15822
	PICALM	phosphatidylinositol binding clathrin assembly protein	NM_007166	6.70502	4.24709
	PIM3	pim-3 oncogene	NM_001001852	5.60778	4.01592
	PLEKHG2	pleckstrin homology domain containing, family G (with RhoGef domain) member 2	NM_022835	4.9029	-3.05108
	PLEKHG3	pleckstrin homology domain containing, family G (with RhoGef domain) member 3	NM_015549	6.06761	3.12899
	PLK2	polo-like kinase 2	NM_006622	3.00126	4.7989
	POLR2L	polymerase (RNA) II (DNA directed) polypeptide L, 7.6kDa	NM_021128	6.30814	-2.47755
	POTEKP	POTE ankyrin domain family, member K, pseudogene	NR_033885	6.65784	-2.1071
	PPDPF	pancreatic progenitor cell differentiation and proliferation factor homolog (zebrafish)	NM_024299	6.42782	-2.96727
	PPIF	peptidylprolyl isomerase F	NM_005729	3.43469	4.73832
	PPP1R14A	protein phosphatase 1, regulatory (inhibitor) subunit 14A	NM_033256	4.84268	-2.67037
	PRR13	proline rich 13	NM_001005354	5.96841	3.22572
	PSMA5	proteasome (prosome, macropain) subunit, alpha type, 5	NM_002790	4.28506	5.12347
	PSMB3	proteasome (prosome, macropain) subunit, beta type, 3	NM_002795	7.88745	-1.78623
	PTP4A1	protein tyrosine phosphatase type IVA, member 1	NM_003463	4.93326	5.70347
	PTPRF	protein tyrosine phosphatase, receptor type, F	NM_002840	3.58395	4.08451
	RAB21	RAB21, member RAS oncogene family	NM_014999	2.80585	4.61932
	RAN	RAN, member RAS oncogene family	NM_006325	4.83937	3.20988
	RCL1	RNA terminal phosphate cyclase-like 1	NM_005772	3.279	3.69192
	RMRP	RNA component of mitochondrial RNA processing endoribonuclease	NR_003051	9.54837	-1.45777
	RN18S1	RNA, 18S ribosomal 1	NR_003286	7.53356	-1.86727
	RN5-8S1	RNA, 5.8S ribosomal 1	NR_003285	7.88421	-1.63647
	RPL26	ribosomal protein L26	NM_000987	6.42431	-2.19872
	RPS15	ribosomal protein S15	NM_001018	5.3423	-2.27779
	S100A10	S100 calcium binding protein A10	NM_002966	6.85167	-2.15594
	S100A11	S100 calcium binding protein A11	NM_005620	6.47507	-3.26401
	S100A13	S100 calcium binding protein A13	NM_001024210	8.00214	-1.64258
	S100A4	S100 calcium binding protein A4	NM_002961	8.7857	-2.48134
	SCD	stearoyl-CoA desaturase (delta-9-desaturase)	NM_005063	4.23209	3.17826
	SDF2L1	stromal cell-derived factor 2-like 1	NM_022044	7.44104	2.97961
	SEC24C	SEC24 family, member C (S. cerevisiae)	NM_004922	5.06211	2.50905
	SEC61G	Sec61 gamma subunit	NM_014302	3.41252	4.07112
	SH2D5	SH2 domain containing 5	NM_001103161	5.72586	2.39568
	SLC39A4	solute carrier family 39 (zinc transporter), member 4	NM_017767	4.87248	-2.80882
	SLC7A11	solute carrier family 7 (anionic amino acid transporter light chain, xc- system), member 11	NM_014331	4.23594	6.57337
	SMAD3	SMAD family member 3	NM_005902	4.21389	3.28186
	SMN1	survival of motor neuron 1, telomeric	NM_000344	3.83692	3.3867
	SNORA78	small nucleolar RNA, H/ACA box 78		4.74214	-2.84042
	SPINT2	serine peptidase inhibitor, Kunitz type, 2	NM_021102	4.26805	5.68358
	SQSTM1	sequestosome 1	NM_003900	4.75258	3.07351
	SRSF3	serine/arginine-rich splicing factor 3	NM_003017	4.99467	3.99132
	STRAP	serine/threonine kinase receptor associated protein	NM_007178	5.42701	3.09655
	TCIRG1	T-cell, immune regulator 1, ATPase, H+ transporting, lysosomal V0 subunit A3	NM_006019	8.03324	-2.18467
	TERF2IP	telomeric repeat binding factor 2, interacting protein	NM_018975	3.96207	3.04366
	TMEM2	transmembrane protein 2	NM_013390	4.85422	2.81653
	TNFRSF10B	tumor necrosis factor receptor superfamily, member 10b	NM_003842	4.91658	3.90737
	TNNT1	troponin T type 1 (skeletal, slow)	NM_003283	5.48549	-2.34654
	TPM1	tropomyosin 1 (alpha)	NM_001018004	5.61519	2.13922
	TRAPPC1	trafficking protein particle complex 1	NM_021210	5.3106	-2.47557
	TRAPPC5	trafficking protein particle complex 5	NM_174894	4.95045	-2.81581
	TRIB1	tribbles homolog 1 (Drosophila)	NM_025195	3.66377	4.37517
	TRIM16L	tripartite motif containing 16-like	NM_001037330	5.53021	3.7589
	TRIP12	thyroid hormone receptor interactor 12	NM_004238	4.76865	2.93032
	TRMT112	tRNA methyltransferase 11-2 homolog (S. cerevisiae)	NM_016404	6.13862	2.09705
	TSFM	Ts translation elongation factor, mitochondrial	NM_005726	4.63417	2.67911
	TUBA1B	tubulin, alpha 1b	NM_006082	7.33964	2.30033
	TUBA1C	tubulin, alpha 1c	NM_032704	7.53862	3.96199
	UBC	ubiquitin C	NM_021009	9.01967	2.17712
	VPS18	vacuolar protein sorting 18 homolog (S. cerevisiae)	NM_020857	4.7683	2.69646
	XLOC_l2_002910			5.93505	3.19509
	XLOC_l2_004940			7.37554	2.85545
	XLOC_l2_015397			7.67432	2.25208
	YWHAG	tyrosine 3-monooxygenase/tryptophan 5-monooxygenase activation protein, gamma polypeptide	NM_012479	6.34785	4.07963
	ZC3H4	zinc finger CCCH-type containing 4	NM_015168	3.61409	3.51329
	ZNF460	zinc finger protein 460	NM_006635	3.29348	5.01636
	ZNF557	zinc finger protein 557	NM_024341	2.86285	5.15413
	ZNFX1-AS1	ZNFX1 antisense RNA 1 (non-protein coding)	NR_003605	4.73912	3.26918
Adjacent - Uninfected
	Symbol	Name	RefSeq	Amean	LFC
	BCL2L10	BCL2-like 10 (apoptosis facilitator)	NM_020396	4.16571	2.889
	PLEKHG2	pleckstrin homology domain containing, family G (with RhoGef domain) member 2	NM_022835	4.9029	-2.47831
Distant - Uninfected
	Symbol	Name	RefSeq	Amean	LFC
	PSMA5	proteasome (prosome, macropain) subunit, alpha type, 5	NM_002790	4.28506	2.85615
Infected - Adjacent
	Symbol	Name	RefSeq	Amean	LFC
	(Hs.636523)			4.49203	3.56478
	(Hs.647667)			6.12527	-2.41937
	(Hs.702098)			7.32092	2.66663
	ALDH3A1	aldehyde dehydrogenase 3 family, member A1	NM_001135168	7.16924	-2.30408
	AP1G1	adaptor-related protein complex 1, gamma 1 subunit	NM_001030007	5.57694	2.57065
	APOL2	apolipoprotein L, 2	NM_145637	6.27779	2.08216
	APRT	adenine phosphoribosyltransferase	NM_000485	5.41425	-2.3003
	ARL2	ADP-ribosylation factor-like 2	NM_001667	4.59582	-2.62056
	ATP5I	ATP synthase, H+ transporting, mitochondrial Fo complex, subunit E	NM_007100	6.29464	-1.9836
	BLVRB	biliverdin reductase B (flavin reductase (NADPH))	NM_000713	6.29087	-1.90965
	C16orf13	chromosome 16 open reading frame 13	NM_032366	4.72352	-2.68123
	C17orf76-AS1	C17orf76 antisense RNA 1 (non-protein coding)	NR_027162	5.68145	2.94861
	C19orf33	chromosome 19 open reading frame 33	NM_033520	6.267	-2.26702
	C9orf142	chromosome 9 open reading frame 142	NM_183241	4.72726	-2.79113
	C9orf62	chromosome 9 open reading frame 62	XR_109856	6.63628	-1.91259
	CBX5	chromobox homolog 5	NM_001127322	6.27896	2.03996
	CFL1	cofilin 1 (non-muscle)	NM_005507	5.02446	-2.76558
	CNTNAP3	contactin associated protein-like 3	NM_033655	5.28716	-3.26738
	CPLX2	complexin 2	NM_006650	5.96718	-3.29572
	CRIP1	cysteine-rich protein 1 (intestinal)	NM_001311	6.69343	-1.79781
	CSNK1A1	casein kinase 1, alpha 1	NM_001025105	5.50406	2.19411
	DCUN1D5	DCN1, defective in cullin neddylation 1, domain containing 5 (S. cerevisiae)	NM_032299	4.06339	3.14001
	DERL1	Der1-like domain family, member 1	NM_024295	3.59637	3.43558
	DGKD	diacylglycerol kinase, delta 130kDa	NM_152879	4.13627	3.01356
	EDF1	endothelial differentiation-related factor 1	NM_153200	6.04782	-2.02874
	EEF1A1	eukaryotic translation elongation factor 1 alpha 1	NM_001402	8.15575	2.41887
	EIF1	eukaryotic translation initiation factor 1	NM_005801	7.18517	2.84072
	EIF4A2	eukaryotic translation initiation factor 4A2	NM_001967	3.86461	3.45679
	EML4	echinoderm microtubule associated protein like 4	NM_019063	4.65578	2.87662
	EPDR1	ependymin related protein 1 (zebrafish)	NM_017549	3.30177	4.39848
	ETFB	electron-transfer-flavoprotein, beta polypeptide	NM_001014763	5.78815	-2.17566
	FAM195B	family with sequence similarity 195, member B	NM_207368	5.85132	-2.34859
	FAM83G	family with sequence similarity 83, member G		4.85062	2.85127
	FTH1	ferritin, heavy polypeptide 1	NM_002032	6.73972	2.59867
	FXYD5	FXYD domain containing ion transport regulator 5	NM_144779	5.66608	-3.28166
	G3BP1	GTPase activating protein (SH3 domain) binding protein 1	NM_005754	5.50363	3.23013
	HERPUD1	homocysteine-inducible, endoplasmic reticulum stress-inducible, ubiquitin-like domain member 1	NM_014685	5.15283	5.1477
	HINT1	histidine triad nucleotide binding protein 1	NM_005340	3.9723	3.04791
	HMOX1	heme oxygenase (decycling) 1	NM_002133	4.55464	3.39761
	HSP90B1	heat shock protein 90kDa beta (Grp94), member 1	NM_003299	5.15173	4.64144
	HSPA1A	heat shock 70kDa protein 1A	NM_005345	4.06033	4.02376
	HSPA1B	heat shock 70kDa protein 1B	NM_005346	3.66506	5.77912
	HSPA6	heat shock 70kDa protein 6 (HSP70B')	NM_002155	3.46366	3.86386
	HSPB1	heat shock 27kDa protein 1	NM_001540	5.65718	2.12973
	IER2	immediate early response 2	NM_004907	6.07642	3.06784
	IER5	immediate early response 5	NM_016545	4.27387	2.92947
	KLF6	Kruppel-like factor 6	NM_001300	4.82165	4.12862
	KRT18	keratin 18	NM_000224	9.05054	-1.4526
	KRT83	keratin 83	NM_002282	5.81704	-2.47532
	LENG8	leukocyte receptor cluster (LRC) member 8		7.99072	-3.13869
	LINC00152	long intergenic non-protein coding RNA 152	NR_024204	4.16046	3.33847
	LOC100132832	PMS2 postmeiotic segregation increased 2 (S. cerevisiae) pseudogene	NR_028058	5.69068	-2.56071
	LOC100134663	uncharacterized LOC100134663	XM_001718823	4.2753	-2.84038
	LOC100653221	uncharacterized LOC100653221	XR_133001	5.77975	-2.43451
	LOC100653236	uncharacterized LOC100653236	XR_133430	8.71911	2.04223
	LPHN1	latrophilin 1	NM_001008701	4.89702	-2.58761
	MANF	mesencephalic astrocyte-derived neurotrophic factor	NM_006010	5.50708	2.24355
	MAP2K3	mitogen-activated protein kinase kinase 3	NM_145109	6.46413	2.47676
	MAPK6	mitogen-activated protein kinase 6	NM_002748	4.07877	3.15803
	MDFI	MyoD family inhibitor	NM_005586	6.82654	-1.768
	MKRN1	makorin ring finger protein 1	NM_013446	4.95541	2.61084
	MORF4L1	mortality factor 4 like 1	NM_206839	6.37051	2.05467
	NONO	non-POU domain containing, octamer-binding	NM_007363	6.58691	-1.83932
	OBFC2A	oligonucleotide/oligosaccharide-binding fold containing 2A	NM_001031716	3.36231	6.04626
	ODC1	ornithine decarboxylase 1	NM_002539	3.86529	3.47791
	PFKL	phosphofructokinase, liver	NM_002626	5.73782	-2.1207
	PICALM	phosphatidylinositol binding clathrin assembly protein	NM_007166	6.70502	2.95043
	PIM3	pim-3 oncogene	NM_001001852	5.60778	3.04001
	PLEKHG3	pleckstrin homology domain containing, family G (with RhoGef domain) member 3	NM_015549	6.06761	3.57214
	PPDPF	pancreatic progenitor cell differentiation and proliferation factor homolog (zebrafish)	NM_024299	6.42782	-2.40418
	PRR13	proline rich 13	NM_001005354	5.96841	2.59438
	PRR15	proline rich 15	NM_175887	5.51938	-2.47756
	PSMA6	proteasome (prosome, macropain) subunit, alpha type, 6	NM_002791	3.69074	3.30026
	PTP4A1	protein tyrosine phosphatase type IVA, member 1	NM_003463	4.93326	4.331
	QSOX1	quiescin Q6 sulfhydryl oxidase 1	NM_002826	5.20417	2.30777
	RAB21	RAB21, member RAS oncogene family	NM_014999	2.80585	4.37288
	RAE1	RAE1 RNA export 1 homolog (S. pombe)	NM_001015885	5.60887	2.21089
	RAN	RAN, member RAS oncogene family	NM_006325	4.83937	3.38566
	RBFOX3	RNA binding protein, fox-1 homolog (C. elegans) 3	XM_002344452	4.94687	-3.42004
	RMRP	RNA component of mitochondrial RNA processing endoribonuclease	NR_003051	9.54837	-1.46504
	RN18S1	RNA, 18S ribosomal 1	NR_003286	7.53356	-2.06559
	RN5-8S1	RNA, 5.8S ribosomal 1	NR_003285	7.88421	-1.82248
	RPL26	ribosomal protein L26	NM_000987	6.42431	-2.04996
	RPL8	ribosomal protein L8	NM_000973	8.61994	1.55492
	S100A11	S100 calcium binding protein A11	NM_005620	6.47507	-2.60234
	S100A13	S100 calcium binding protein A13	NM_001024210	8.00214	-1.55595
	S100A4	S100 calcium binding protein A4	NM_002961	8.7857	-1.61198
	SDF2L1	stromal cell-derived factor 2-like 1	NM_022044	7.44104	2.56132
	SLC7A11	solute carrier family 7 (anionic amino acid transporter light chain, xc- system), member 11	NM_014331	4.23594	4.39119
	SNORA78	small nucleolar RNA, H/ACA box 78		4.74214	-2.71022
	SNORD48	small nucleolar RNA, C/D box 48	NR_002745	4.7973	-2.92432
	SNRNP70	small nuclear ribonucleoprotein 70kDa (U1)	NM_003089	5.9106	-2.12656
	SPINT2	serine peptidase inhibitor, Kunitz type, 2	NM_021102	4.26805	4.13846
	SQSTM1	sequestosome 1	NM_003900	4.75258	3.24266
	SRSF3	serine/arginine-rich splicing factor 3	NM_003017	4.99467	3.96563
	STARD7	StAR-related lipid transfer (START) domain containing 7	NM_020151	4.4215	2.77121
	STRAP	serine/threonine kinase receptor associated protein	NM_007178	5.42701	2.4448
	TERF2IP	telomeric repeat binding factor 2, interacting protein	NM_018975	3.96207	3.21521
	TNFRSF10B	tumor necrosis factor receptor superfamily, member 10b	NM_003842	4.91658	3.10317
	TRIM16L	tripartite motif containing 16-like	NM_001037330	5.53021	3.14915
	TRMT112	tRNA methyltransferase 11-2 homolog (S. cerevisiae)	NM_016404	6.13862	2.39513
	TUBA1B	tubulin, alpha 1b	NM_006082	7.33964	2.3997
	TUBA1C	tubulin, alpha 1c	NM_032704	7.53862	2.92032
	TUBG2	tubulin, gamma 2	NM_016437	4.88967	-2.56557
	UBC	ubiquitin C	NM_021009	9.01967	2.27838
	VPS18	vacuolar protein sorting 18 homolog (S. cerevisiae)	NM_020857	4.7683	2.66732
	WDR1	WD repeat domain 1	NM_017491	5.54518	-2.49399
	XLOC_009000			5.27809	-2.34355
	XLOC_012009			5.44605	-2.55807
	XLOC_l2_002910			5.93505	2.11663
	XLOC_l2_004940			7.37554	2.49799
	XLOC_l2_015397			7.67432	1.74726
	YWHAG	tyrosine 3-monooxygenase/tryptophan 5-monooxygenase activation protein, gamma polypeptide	NM_012479	6.34785	3.74202
	ZC3H4	zinc finger CCCH-type containing 4	NM_015168	3.61409	4.03395
	ZNF460	zinc finger protein 460	NM_006635	3.29348	3.97397
	ZNF557	zinc finger protein 557	NM_024341	2.86285	5.14081
	ZNFX1-AS1	ZNFX1 antisense RNA 1 (non-protein coding)	NR_003605	4.73912	3.11731
Infected - Distant
	Symbol	Name	RefSeq	Amean	LFC
	(Hs.636523)			4.49203	3.48475
	(Hs.647667)			6.12527	-2.10337
	(Hs.702098)			7.32092	2.80303
	AAGAB	alpha- and gamma-adaptin binding protein	NM_024666	3.36363	3.62393
	ALDH3A1	aldehyde dehydrogenase 3 family, member A1	NM_001135168	7.16924	-2.04479
	AMOTL2	angiomotin like 2	NM_016201	3.42598	3.52233
	ANXA2	annexin A2	NM_001002857	6.89533	1.84472
	AP1G1	adaptor-related protein complex 1, gamma 1 subunit	NM_001030007	5.57694	3.81688
	AP2S1	adaptor-related protein complex 2, sigma 1 subunit	NM_004069	6.27824	-2.02449
	APRT	adenine phosphoribosyltransferase	NM_000485	5.41425	-2.51428
	ATP5A1	ATP synthase, H+ transporting, mitochondrial F1 complex, alpha subunit 1, cardiac muscle	NM_001001937	3.45613	3.5357
	ATP5G3	ATP synthase, H+ transporting, mitochondrial Fo complex, subunit C3 (subunit 9)	NM_001002258	3.54309	3.68142
	ATP6V1C2	ATPase, H+ transporting, lysosomal 42kDa, V1 subunit C2	NM_001039362	3.4655	3.58354
	ATP9A	ATPase, class II, type 9A	NM_006045	4.96413	2.65747
	BBC3	BCL2 binding component 3	NM_014417	3.53494	3.77216
	BOLA2B	bolA homolog 2B (E. coli)	NM_001039182	5.50098	-2.19425
	BZW2	basic leucine zipper and W2 domains 2	NM_014038	5.27229	2.50746
	C17orf76-AS1	C17orf76 antisense RNA 1 (non-protein coding)	NR_027162	5.68145	3.62833
	C19orf33	chromosome 19 open reading frame 33	NM_033520	6.267	-2.19455
	C9orf62	chromosome 9 open reading frame 62	XR_109856	6.63628	-1.96687
	CBX5	chromobox homolog 5	NM_001127322	6.27896	2.52052
	CFL1	cofilin 1 (non-muscle)	NM_005507	5.02446	-2.77629
	CNTNAP3	contactin associated protein-like 3	NM_033655	5.28716	-2.42608
	CNTNAP3B	contactin associated protein-like 3B	NM_001201380	4.24927	-3.2295
	CPLX2	complexin 2	NM_006650	5.96718	-2.98712
	CXCL5	chemokine (C-X-C motif) ligand 5	NM_002994	3.38216	4.1344
	DCBLD2	discoidin, CUB and LCCL domain containing 2	NM_080927	4.01846	3.27774
	EDF1	endothelial differentiation-related factor 1	NM_153200	6.04782	-2.96563
	EEF1A1	eukaryotic translation elongation factor 1 alpha 1	NM_001402	8.15575	3.10177
	EEF1G	eukaryotic translation elongation factor 1 gamma	NM_001404	7.02446	2.35119
	EIF1	eukaryotic translation initiation factor 1	NM_005801	7.18517	3.40973
	EIF4A2	eukaryotic translation initiation factor 4A2	NM_001967	3.86461	3.5285
	ENTPD6	ectonucleoside triphosphate diphosphohydrolase 6 (putative)	NM_001247	5.73911	2.39913
	EPDR1	ependymin related protein 1 (zebrafish)	NM_017549	3.30177	5.18822
	FBXW11	F-box and WD repeat domain containing 11	NM_012300	3.41204	3.52137
	FTH1	ferritin, heavy polypeptide 1	NM_002032	6.73972	2.77169
	FXYD5	FXYD domain containing ion transport regulator 5	NM_144779	5.66608	-3.78654
	G3BP1	GTPase activating protein (SH3 domain) binding protein 1	NM_005754	5.50363	3.12392
	HERPUD1	homocysteine-inducible, endoplasmic reticulum stress-inducible, ubiquitin-like domain member 1	NM_014685	5.15283	4.81165
	HINT1	histidine triad nucleotide binding protein 1	NM_005340	3.9723	3.10924
	HMGN2	high mobility group nucleosomal binding domain 2	NM_005517	6.18724	2.07828
	HMOX1	heme oxygenase (decycling) 1	NM_002133	4.55464	3.66319
	HSP90B1	heat shock protein 90kDa beta (Grp94), member 1	NM_003299	5.15173	4.59583
	HSPA1A	heat shock 70kDa protein 1A	NM_005345	4.06033	5.61392
	HSPA1B	heat shock 70kDa protein 1B	NM_005346	3.66506	6.71247
	HSPA6	heat shock 70kDa protein 6 (HSP70B')	NM_002155	3.46366	3.70174
	IER2	immediate early response 2	NM_004907	6.07642	3.29445
	IER5	immediate early response 5	NM_016545	4.27387	3.85947
	INSIG1	insulin induced gene 1	NM_005542	3.36331	3.83123
	KHDRBS1	KH domain containing, RNA binding, signal transduction associated 1	NM_006559	3.26401	4.28462
	KLF6	Kruppel-like factor 6	NM_001300	4.82165	5.15327
	KRT18	keratin 18	NM_000224	9.05054	-1.79586
	KRT83	keratin 83	NM_002282	5.81704	-2.62477
	LENG8	leukocyte receptor cluster (LRC) member 8		7.99072	-2.39159
	LEO1	Leo1, Paf1/RNA polymerase II complex component, homolog (S. cerevisiae)	NM_138792	5.2371	-2.30054
	LOC100132832	PMS2 postmeiotic segregation increased 2 (S. cerevisiae) pseudogene	NR_028058	5.69068	-2.14592
	LOC100134663	uncharacterized LOC100134663	XM_001718823	4.2753	-2.95639
	LOC100287803	uncharacterized LOC100287803	XR_110120	4.74389	2.87367
	LOC100652779	uncharacterized LOC100652779	XR_132723	6.17288	2.04652
	LOC100653221	uncharacterized LOC100653221	XR_133001	5.77975	-2.3817
	LOC100653236	uncharacterized LOC100653236	XR_133430	8.71911	1.93067
	LOC388210	apolipophorins-like	XM_001716361	5.27708	-2.30714
	LOC653075	golgin A8 family, member A pseudogene	NR_033933	4.45363	-2.93059
	MAN1B1	mannosidase, alpha, class 1B, member 1		4.70332	-2.75707
	MAP2K3	mitogen-activated protein kinase kinase 3	NM_145109	6.46413	2.95623
	MAT2A	methionine adenosyltransferase II, alpha	NM_005911	4.49239	2.88598
	MDFI	MyoD family inhibitor	NM_005586	6.82654	-2.05474
	MDM2	Mdm2 p53 binding protein homolog (mouse)	NM_002392	4.99001	3.1642
	MORF4L1	mortality factor 4 like 1	NM_206839	6.37051	2.22974
	NDST1	N-deacetylase/N-sulfotransferase (heparan glucosaminyl) 1	NM_001543	3.68092	3.29989
	NFKBIL1	nuclear factor of kappa light polypeptide gene enhancer in B-cells inhibitor-like 1	NM_001144961	7.88497	-1.52355
	NKX2-5	NK2 homeobox 5	NM_001166175	7.90247	-1.55682
	NPM1	nucleophosmin (nucleolar phosphoprotein B23, numatrin)	NM_002520	6.75823	2.52801
	OBFC2A	oligonucleotide/oligosaccharide-binding fold containing 2A	NM_001031716	3.36231	5.41963
	OSCAR	osteoclast associated, immunoglobulin-like receptor	NM_206818	6.31245	-1.92081
	PFKL	phosphofructokinase, liver	NM_002626	5.73782	-2.24944
	PICALM	phosphatidylinositol binding clathrin assembly protein	NM_007166	6.70502	3.15372
	PIM3	pim-3 oncogene	NM_001001852	5.60778	4.08132
	PKD1	polycystic kidney disease 1 (autosomal dominant)	NM_000296	4.69565	-2.62198
	PLEKHG3	pleckstrin homology domain containing, family G (with RhoGef domain) member 3	NM_015549	6.06761	3.13805
	PLK2	polo-like kinase 2	NM_006622	3.00126	4.60277
	POTEKP	POTE ankyrin domain family, member K, pseudogene	NR_033885	6.65784	-1.80395
	PPDPF	pancreatic progenitor cell differentiation and proliferation factor homolog (zebrafish)	NM_024299	6.42782	-2.38393
	PPIF	peptidylprolyl isomerase F	NM_005729	3.43469	4.34333
	PRR13	proline rich 13	NM_001005354	5.96841	3.37847
	PRR15	proline rich 15	NM_175887	5.51938	-2.57331
	PSMA6	proteasome (prosome, macropain) subunit, alpha type, 6	NM_002791	3.69074	3.2729
	PTP4A1	protein tyrosine phosphatase type IVA, member 1	NM_003463	4.93326	5.28439
	RAB21	RAB21, member RAS oncogene family	NM_014999	2.80585	4.69252
	RAN	RAN, member RAS oncogene family	NM_006325	4.83937	2.96042
	RBFOX3	RNA binding protein, fox-1 homolog (C. elegans) 3	XM_002344452	4.94687	-2.75617
	RCN1	reticulocalbin 1, EF-hand calcium binding domain	NM_002901	3.85404	3.37544
	RMRP	RNA component of mitochondrial RNA processing endoribonuclease	NR_003051	9.54837	-1.38088
	RN18S1	RNA, 18S ribosomal 1	NR_003286	7.53356	-2.02357
	RN5-8S1	RNA, 5.8S ribosomal 1	NR_003285	7.88421	-1.8137
	RNF32	ring finger protein 32	NM_001184997	7.11497	-1.8816
	RPL26	ribosomal protein L26	NM_000987	6.42431	-2.37001
	RPL8	ribosomal protein L8	NM_000973	8.61994	1.783
	RPS16	ribosomal protein S16	NM_001020	7.01005	2.03025
	S100A11	S100 calcium binding protein A11	NM_005620	6.47507	-2.76681
	S100A13	S100 calcium binding protein A13	NM_001024210	8.00214	-1.64063
	S100A4	S100 calcium binding protein A4	NM_002961	8.7857	-1.82801
	SCD	stearoyl-CoA desaturase (delta-9-desaturase)	NM_005063	4.23209	2.88693
	SDF2L1	stromal cell-derived factor 2-like 1	NM_022044	7.44104	2.69259
	SEC24C	SEC24 family, member C (S. cerevisiae)	NM_004922	5.06211	2.41763
	SH2D5	SH2 domain containing 5	NM_001103161	5.72586	2.75216
	SLC7A11	solute carrier family 7 (anionic amino acid transporter light chain, xc- system), member 11	NM_014331	4.23594	4.71983
	SMAD3	SMAD family member 3	NM_005902	4.21389	2.94944
	SMN1	survival of motor neuron 1, telomeric	NM_000344	3.83692	3.63774
	SPINT2	serine peptidase inhibitor, Kunitz type, 2	NM_021102	4.26805	3.50462
	SQSTM1	sequestosome 1	NM_003900	4.75258	2.85718
	SRRM2	serine/arginine repetitive matrix 2	NM_016333	7.2205	1.99348
	SRSF3	serine/arginine-rich splicing factor 3	NM_003017	4.99467	4.40974
	STRAP	serine/threonine kinase receptor associated protein	NM_007178	5.42701	3.09483
	TCIRG1	T-cell, immune regulator 1, ATPase, H+ transporting, lysosomal V0 subunit A3	NM_006019	8.03324	-1.68952
	TNFAIP2	tumor necrosis factor, alpha-induced protein 2	NM_006291	4.63092	3.08498
	TNFRSF10B	tumor necrosis factor receptor superfamily, member 10b	NM_003842	4.91658	3.96701
	TNNT1	troponin T type 1 (skeletal, slow)	NM_003283	5.48549	-2.46084
	TPM1	tropomyosin 1 (alpha)	NM_001018004	5.61519	2.63768
	TRAPPC1	trafficking protein particle complex 1	NM_021210	5.3106	-2.62138
	TRIB1	tribbles homolog 1 (Drosophila)	NM_025195	3.66377	3.96009
	TRIM16L	tripartite motif containing 16-like	NM_001037330	5.53021	3.82045
	TRMT112	tRNA methyltransferase 11-2 homolog (S. cerevisiae)	NM_016404	6.13862	2.01083
	TSFM	Ts translation elongation factor, mitochondrial	NM_005726	4.63417	3.64194
	TUBA1B	tubulin, alpha 1b	NM_006082	7.33964	2.5689
	TUBA1C	tubulin, alpha 1c	NM_032704	7.53862	3.19239
	TYMP	thymidine phosphorylase	NM_001113755	6.60258	-1.84652
	UBC	ubiquitin C	NM_021009	9.01967	2.52256
	VPS18	vacuolar protein sorting 18 homolog (S. cerevisiae)	NM_020857	4.7683	2.64242
	VSIG10	V-set and immunoglobulin domain containing 10		4.75627	-2.56806
	XLOC_002997			7.09143	-1.78916
	XLOC_012009			5.44605	-2.57679
	XLOC_l2_002910			5.93505	2.71715
	XLOC_l2_004940			7.37554	3.03226
	XLOC_l2_015397			7.67432	2.34353
	YWHAG	tyrosine 3-monooxygenase/tryptophan 5-monooxygenase activation protein, gamma polypeptide	NM_012479	6.34785	3.82818
	ZC3H4	zinc finger CCCH-type containing 4	NM_015168	3.61409	3.46642
	ZNF428	zinc finger protein 428	NM_182498	5.37671	-2.38916
	ZNF460	zinc finger protein 460	NM_006635	3.29348	4.27169
	ZNF557	zinc finger protein 557	NM_024341	2.86285	5.16356
	ZNFX1-AS1	ZNFX1 antisense RNA 1 (non-protein coding)	NR_003605	4.73912	3.4348
Adjacent - Distant
	Symbol	Name	RefSeq	Amean	LFC
	EFR3B	EFR3 homolog B (S. cerevisiae)	NM_014971	4.05623	3.25246
