# Supplementary material for: The NF-κB-dependent and -independent transcriptome and chromatin landscapes of human coronavirus 229E-infected cells
Source: PLoS Pathog. 2017 Mar 29;13(3):e1006286. doi: 10.1371/journal.ppat.1006286 (PMC5386326; doi:10.1371/journal.ppat.1006286)
Supplement: S4 Table — (XLSX) [file ppat.1006286.s014.xlsx]

## Sheet: Fig.7B, D
Total p65 peaks: 6,977
		50 HCoV-229E-induced p65 peaks						82 HCoV-229E- and IL-1-induced p65 peaks							353 IL-1-induced p65 peaks
Fig. 7B		p65_control	p65_CoV	p65_IL1		Fig. 7B			p65_control	p65_CoV	p65_IL1		Fig. 7B			p65_control	p65_CoV	p65_IL1
	1	Min. : 3.68	Min. : 39.61	Min. : 8.044				1	Min. : 3.68	Min. : 45.71	Min. : 43.44				1	Min. : 5.52	Min. : 6.094	Min. : 46.66
	2	1st Qu.:12.88	1st Qu.: 61.70	1st Qu.: 32.578				2	1st Qu.: 33.12	1st Qu.:115.79	1st Qu.:168.12				2	1st Qu.: 25.76	1st Qu.: 48.752	1st Qu.: 131.92
	3	Median :23.92	Median : 89.89	Median : 52.286				3	Median : 42.32	Median :149.30	Median :243.73				3	Median : 44.16	Median : 73.128	Median : 185.01
	4	Mean :28.85	Mean : 97.99	Mean : 64.416				4	Mean : 51.66	Mean :179.55	Mean :263.69				4	Mean : 65.24	Mean :105.230	Mean : 242.06
	5	3rd Qu.:40.02	3rd Qu.:123.40	3rd Qu.: 89.288				5	3rd Qu.: 60.72	3rd Qu.:231.57	3rd Qu.:339.86				5	3rd Qu.: 77.29	3rd Qu.:118.834	3rd Qu.: 267.06
	6	Max. :97.53	Max. :243.76	Max. :189.838				6	Max. :149.05	Max. :499.71	Max. :785.09				6	Max. :642.21	Max. :962.856	Max. :2184.75
		p values							p values							p values
		p65_control	p65_CoV	p65_IL1					p65_control	p65_CoV	p65_IL1					p65_control	p65_CoV	p65_IL1
	p65_control		1.79747e-15	2.52687e-06				p65_control		1.46543e-23	7.76199e-26				p65_control		3.02332e-17	3.7909e-85
	p65_CoV			4.27356e-05				p65_CoV			4.10194e-06				p65_CoV			2.58625e-56
	p65_IL1							p65_IL1							p65_IL1
Fig. 7D		H3K9Ac_control	X..H3K9Ac_CoV	X..H3K9Ac_IL1		Fig. 7D			H3K9Ac_control	X..H3K9Ac_CoV	X..H3K9Ac_IL1		Fig. 7D			H3K9Ac_control	X..H3K9Ac_CoV	X..H3K9Ac_IL1
	1	Min. : 0.6205	Min. : 0.6088	Min. : 0.787				1	Min. : 0.6205	Min. : 1.827	Min. : 0.787				1	Min. : 0.6205	Min. : 0.6088	Min. : 0.787
	2	1st Qu.: 3.7229	1st Qu.: 4.4139	1st Qu.: 3.738				2	1st Qu.: 8.6867	1st Qu.: 17.656	1st Qu.: 21.445				2	1st Qu.: 8.6867	1st Qu.: 11.5676	1st Qu.: 20.461
	3	Median : 11.7891	Median : 21.9175	Median : 17.313				3	Median : 16.4427	Median : 40.182	Median : 49.186				3	Median : 21.7168	Median : 29.2234	Median : 61.384
	4	Mean : 34.1885	Mean : 56.0845	Mean : 49.201				4	Mean : 42.5408	Mean : 75.657	Mean : 96.701				4	Mean : 74.0692	Mean : 96.5885	Mean : 158.783
	5	3rd Qu.: 40.1761	3rd Qu.: 53.2718	3rd Qu.: 39.545				5	3rd Qu.: 48.8628	3rd Qu.: 91.019	3rd Qu.:123.161				5	3rd Qu.: 70.1143	3rd Qu.: 91.3230	3rd Qu.: 166.050
	6	Max. :364.8425	Max. :412.1712	Max. :441.490				6	Max. :294.1078	Max. :361.639	Max. :565.044				6	Max. :799.7994	Max. :1147.0172	Max. :1511.768
		p values							p values							p values
		H3K9Ac_control	H3K9Ac_CoV	H3K9Ac_IL1					H3K9Ac_control	H3K9Ac_CoV	H3K9Ac_IL1					H3K9Ac_control	H3K9Ac_CoV	H3K9Ac_IL1
	H3K9Ac_control		0.259623	0.514649				H3K9Ac_control		0.000584696	3.79877e-05				H3K9Ac_control		0.00328537	5.07196e-15
	H3K9Ac_CoV			0.514654				H3K9Ac_CoV			0.250368				H3K9Ac_CoV			1.20653e-07
	H3K9Ac_IL1							H3K9Ac_IL1							H3K9Ac_IL1
Fig. 7D		H3K36Ac_control	X.H3K36Ac_CoV	X.H3K36Ac_IL1		Fig. 7D			H3K36Ac_control	X.H3K36Ac_CoV	X.H3K36Ac_IL1		Fig. 7D			H3K36Ac_control	X.H3K36Ac_CoV	X.H3K36Ac_IL1
	1	Min. : 0.6628	Min. : 0.5114	Min. : 0.431				1	Min. : 1.326	Min. : 5.114	Min. : 0.8621				1	Min. : 0.6628	Min. : 1.534	Min. : 2.155
	2	1st Qu.: 3.9767	1st Qu.: 4.9859	1st Qu.: 4.310				2	1st Qu.: 9.942	1st Qu.: 29.276	1st Qu.: 40.6259				2	1st Qu.: 9.9417	1st Qu.: 18.409	1st Qu.: 46.122
	3	Median : 11.5987	Median : 21.7332	Median : 18.104				3	Median : 22.203	Median : 68.779	Median : 99.3557				3	Median : 28.4996	Median : 42.955	Median : 115.951
	4	Mean : 27.2934	Mean : 72.8601	Mean : 48.191				4	Mean : 41.489	Mean :110.674	Mean :128.4249				4	Mean : 68.8711	Mean :102.852	Mean : 179.334
	5	3rd Qu.: 34.4647	3rd Qu.: 87.8279	3rd Qu.: 47.738				5	3rd Qu.: 51.531	3rd Qu.:159.164	3rd Qu.:200.2200				5	3rd Qu.: 79.5339	3rd Qu.:129.888	3rd Qu.: 230.178
	6	Max. :157.0794	Max. :562.5076	Max. :329.749				6	Max. :261.799	Max. :564.553	Max. :454.3205				6	Max. :536.1908	Max. :949.615	Max. :1149.164
		p values							p values							p values
		H3K36Ac_control	H3K36Ac_CoV	H3K36Ac_IL1					H3K36Ac_control	H3K36Ac_CoV	H3K36Ac_IL1					H3K36Ac_control	H3K36Ac_CoV	H3K36Ac_IL1
	H3K36Ac_control		0.110469	0.315783				H3K36Ac_control		1.07744e-07	2.68028e-10				H3K36Ac_control		5.76558e-06	1.64146e-30
	H3K36Ac_CoV			0.519184				H3K36Ac_CoV			0.194482				H3K36Ac_CoV			9.81741e-15
	H3K36Ac_IL1							H3K36Ac_IL1							H3K36Ac_IL1
Fig. 7D		H4K5Ac_control	X..H4K5Ac_CoV	X..H4K5Ac_IL1		Fig. 7D			H4K5Ac_control	X..H4K5Ac_CoV	X..H4K5Ac_IL1		Fig. 7D			H4K5Ac_control	X..H4K5Ac_CoV	X..H4K5Ac_IL1
	1	Min. : 1.359	Min. : 0.9542	Min. : 3.132				1	Min. : 2.719	Min. : 4.771	Min. : 3.132				1	Min. : 1.359	Min. : 0.9542	Min. : 2.088
	2	1st Qu.: 5.777	1st Qu.: 7.6335	1st Qu.: 10.701				2	1st Qu.: 14.953	1st Qu.: 43.177	1st Qu.: 69.167				2	1st Qu.: 14.953	1st Qu.: 26.7174	1st Qu.: 74.126
	3	Median : 17.672	Median : 33.3967	Median : 30.277				3	Median : 33.305	Median :104.484	Median :156.605				3	Median : 32.625	Median : 57.2515	Median : 164.957
	4	Mean : 35.426	Mean : 78.0148	Mean : 60.512				4	Mean : 50.364	Mean :142.163	Mean :182.323				4	Mean : 72.232	Mean : 116.4033	Mean : 237.838
	5	3rd Qu.: 42.141	3rd Qu.: 90.1712	3rd Qu.: 79.607				5	3rd Qu.: 63.211	3rd Qu.:175.571	3rd Qu.:245.869				5	3rd Qu.: 88.360	3rd Qu.: 131.6785	3rd Qu.: 316.341
	6	Max. :190.314	Max. :422.7072	Max. :339.310				6	Max. :288.190	Max. :733.774	Max. :764.230				6	Max. :705.521	Max. :1705.1415	Max. :2012.891
		p values							p values							p values
		H4K5Ac_control	H4K5Ac_CoV	H4K5Ac_IL1					H4K5Ac_control	H4K5Ac_CoV	H4K5Ac_IL1					H4K5Ac_control	H4K5Ac_CoV	H4K5Ac_IL1
	H4K5Ac_control		0.0828759	0.0593174				H4K5Ac_control		4.292e-09	3.09837e-13				H4K5Ac_control		5.25637e-08	4.79304e-45
	H4K5Ac_CoV			1				H4K5Ac_CoV			0.0245816				H4K5Ac_CoV			3.46267e-23
	H4K5Ac_IL1							H4K5Ac_IL1							H4K5Ac_IL1

## Sheet: Fig.8C
Fig. 8C
		992 HCoV-229E-induced enhancers					440 HCoV-229E- and IL-1-induced enhancers					1304 IL-1-induced enhancers
		H3K27Ac_control	H3K27Ac_CoV	H3K27Ac_IL1			H3K27Ac_control	H3K27Ac_CoV	H3K27Ac_IL1			H3K27Ac_control	H3K27Ac_CoV	H3K27Ac_IL1
	1	Min. : 1.763	Min. : 7.405	Min. : 1.412		1	Min. : 0.4407	Min. : 4.677	Min. : 4.706		1	Min. : 1.322	Min. : 1.169	Min. : 8.00
	2	1st Qu.: 12.779	1st Qu.: 41.700	1st Qu.: 17.881		2	1st Qu.: 11.8976	1st Qu.: 42.674	1st Qu.: 67.760		2	1st Qu.: 11.898	1st Qu.: 17.148	1st Qu.: 54.58
	3	Median : 27.761	Median : 79.112	Median : 39.998		3	Median : 28.2018	Median : 94.701	Median : 134.109		3	Median : 31.727	Median : 42.284	Median : 131.99
	4	Mean : 49.658	Mean : 123.973	Mean : 73.179		4	Mean : 58.1883	Mean : 154.465	Mean : 220.073		4	Mean : 86.672	Mean : 114.467	Mean : 248.62
	5	3rd Qu.: 65.657	3rd Qu.: 161.829	3rd Qu.: 94.582		5	3rd Qu.: 78.1059	3rd Qu.: 207.231	3rd Qu.: 292.334		5	3rd Qu.: 101.791	3rd Qu.: 135.231	3rd Qu.: 312.69
	6	Max. :628.372	Max. :1309.055	Max. :1211.688		6	Max. :467.9742	Max. :1003.518	Max. :1630.015		6	Max. :1040.383	Max. :1465.720	Max. :2284.56
		p values					p values					p values
		H3K27Ac_control	H3K27Ac_CoV	H3K27Ac_IL1			H3K27Ac_control	H3K27Ac_CoV	H3K27Ac_IL1			H3K27Ac_control	H3K27Ac_CoV	H3K27Ac_IL1
	H3K27Ac_control		1.29717e-93	5.76792e-12		H3K27Ac_control		5.98671e-41	1.18592e-61		H3K27Ac_control		4.76746e-09	1.72042e-121
	H3K27Ac_CoV			2.75298e-43		H3K27Ac_CoV			1.68362e-06		H3K27Ac_CoV			4.02759e-80
	H3K27Ac_IL1					H3K27Ac_IL1					H3K27Ac_IL1
		H3K4me1_control	H3K4me1_CoV	H3K4me1_IL1			H3K4me1_control	H3K4me1_CoV	H3K4me1_IL1			H3K4me1_control	H3K4me1_CoV	H3K4me1_IL1
	1	Min. : 5.391	Min. : 5.746	Min. : 4.771		1	Min. : 4.043	Min. : 5.028	Min. : 4.174		1	Min. : 3.37	Min. : 2.155	Min. : 4.174
	2	1st Qu.: 33.696	1st Qu.: 45.252	1st Qu.: 33.246		2	1st Qu.: 36.897	1st Qu.: 51.717	1st Qu.: 46.515		2	1st Qu.: 34.37	1st Qu.: 38.788	1st Qu.: 41.148
	3	Median : 55.598	Median : 71.829	Median : 54.566		3	Median : 66.044	Median : 98.406	Median : 85.874		3	Median : 67.06	Median : 72.548	Median : 77.525
	4	Mean : 73.628	Mean : 93.741	Mean : 73.142		4	Mean : 96.730	Mean :125.808	Mean :112.654		4	Mean : 106.19	Mean :110.548	Mean : 119.003
	5	3rd Qu.: 93.843	3rd Qu.:120.673	3rd Qu.: 95.564		5	3rd Qu.:126.023	3rd Qu.:169.877	3rd Qu.:144.315		5	3rd Qu.: 136.13	3rd Qu.:140.067	3rd Qu.: 151.472
	6	Max. :578.223	Max. :846.869	Max. :634.511		6	Max. :617.310	Max. :849.742	Max. :798.506		6	Max. :1026.38	Max. :980.472	Max. :1004.841
		p values					p values					p values
		H3K4me1_control	H3K4me1_CoV	H3K4me1_IL1			H3K4me1_control	H3K4me1_CoV	H3K4me1_IL1			H3K4me1_control	H3K4me1_CoV	H3K4me1_IL1
	H3K4me1_control		9.46907e-14	0.656944		H3K4me1_control		1.92198e-08	0.00207606		H3K4me1_control		0.0547154	0.000130681
	H3K4me1_CoV			7.73746e-15		H3K4me1_CoV			0.00940672		H3K4me1_CoV			0.0484444
	H3K4me1_IL1					H3K4me1_IL1					H3K4me1_IL1
		H3K36Ac_control	H3K36Ac_CoV	X.H3K36Ac_IL1			H3K36Ac_control	H3K36Ac_CoV	H3K36Ac_IL1			H3K36Ac_control	H3K36Ac_CoV	H3K36Ac_IL1
	1	Min. : 0.6628	Min. : 17.39	Min. : 1.293		1	Min. : 1.326	Min. : 7.159	Min. : 7.328		1	Min. : 0.6628	Min. : 0.5114	Min. : 7.759
	2	1st Qu.: 14.5812	1st Qu.: 71.08	1st Qu.: 15.949		2	1st Qu.: 13.918	1st Qu.: 67.245	1st Qu.: 59.376		2	1st Qu.: 14.5812	1st Qu.: 19.9435	1st Qu.: 52.156
	3	Median : 29.8252	Median : 133.98	Median : 34.915		3	Median : 34.133	Median : 137.047	Median : 128.020		3	Median : 35.1275	Median : 48.3245	Median : 116.166
	4	Mean : 50.8832	Mean : 192.07	Mean : 63.450		4	Mean : 56.796	Mean : 201.745	Mean : 184.446		4	Mean : 81.0510	Mean : 113.4333	Mean : 202.993
	5	3rd Qu.: 64.9527	3rd Qu.: 254.79	3rd Qu.: 78.019		5	3rd Qu.: 77.048	3rd Qu.: 272.944	3rd Qu.: 235.135		5	3rd Qu.:104.2225	3rd Qu.: 133.4677	3rd Qu.: 269.941
	6	Max. :464.6103	Max. :1747.35	Max. :894.848		6	Max. :440.750	Max. :1356.155	Max. :1186.234		6	Max. :853.6635	Max. :1462.0085	Max. :1678.055
		p values					p values					p values
		H3K36Ac_control	H3K36Ac_CoV	H3K36Ac_IL1			H3K36Ac_control	H3K36Ac_CoV	H3K36Ac_IL1			H3K36Ac_control	H3K36Ac_CoV	H3K36Ac_IL1
	H3K36Ac_control		5.43621e-172	0.00152797		H3K36Ac_control		7.00606e-62	3.10369e-55		H3K36Ac_control		4.69758e-09	3.65449e-103
	H3K36Ac_CoV			1.7191e-138		H3K36Ac_CoV			0.114485		H3K36Ac_CoV			1.66991e-60
	H3K36Ac_IL1					H3K36Ac_IL1					H3K36Ac_IL1
		H4K5Ac_control	H4K5Ac_CoV	H4K5Ac_IL1			H4K5Ac_control	H4K5Ac_CoV	H4K5Ac_IL1			H4K5Ac_control	H4K5Ac_CoV	H4K5Ac_IL1
	1	Min. : 1.359	Min. : 20.99	Min. : 3.132		1	Min. : 1.359	Min. : 7.633	Min. : 11.48		1	Min. : 1.359	Min. : 0.9542	Min. : 5.22
	2	1st Qu.: 20.391	1st Qu.: 102.10	1st Qu.: 24.013		2	1st Qu.: 20.391	1st Qu.: 96.373	1st Qu.: 99.18		2	1st Qu.: 20.391	1st Qu.: 31.4883	1st Qu.: 96.05
	3	Median : 39.422	Median : 186.07	Median : 49.592		3	Median : 44.860	Median : 200.380	Median : 205.15		3	Median : 47.578	Median : 71.5644	Median : 201.50
	4	Mean : 58.347	Mean : 257.65	Mean : 79.340		4	Mean : 70.778	Mean : 285.206	Mean : 298.26		4	Mean : 94.293	Mean : 144.1408	Mean : 311.22
	5	3rd Qu.: 76.126	3rd Qu.: 328.00	3rd Qu.: 102.315		5	3rd Qu.: 89.719	3rd Qu.: 388.595	3rd Qu.: 389.95		5	3rd Qu.: 118.266	3rd Qu.: 169.8462	3rd Qu.: 392.56
	6	Max. :594.051	Max. :3192.73	Max. :1306.082		6	Max. :539.676	Max. :2041.017	Max. :2616.34		6	Max. :1001.867	Max. :1808.1943	Max. :2405.45
		p values					p values					p values
		H4K5Ac_control	H4K5Ac_CoV	H4K5Ac_IL1			H4K5Ac_control	H4K5Ac_CoV	H4K5Ac_IL1			H4K5Ac_control	H4K5Ac_CoV	H4K5Ac_IL1
	H4K5Ac_control		8.62584e-199	1.81237e-08		H4K5Ac_control		7.41958e-72	4.76666e-75		H4K5Ac_control		1.29938e-15	6.97973e-168
	H4K5Ac_CoV			3.95997e-150		H4K5Ac_CoV			0.618483		H4K5Ac_CoV			1.25579e-97
	H4K5Ac_IL1					H4K5Ac_IL1					H4K5Ac_IL1
		H3K9Ac_control	H3K9Ac_CoV	H3K9Ac_IL1			H3K9Ac_control	H3K9Ac_CoV	H3K9Ac_IL1			H3K9Ac_control	H3K9Ac_CoV	H3K9Ac_IL1
	1	Min. : 0.6205	Min. : 1.827	Min. : 0.787		1	Min. : 0.6205	Min. : 3.044	Min. : 3.148		1	Min. : 0.6205	Min. : 0.6088	Min. : 0.787
	2	1st Qu.: 10.5482	1st Qu.: 26.788	1st Qu.: 11.805		2	1st Qu.: 11.1686	1st Qu.: 27.854	1st Qu.: 29.118		2	1st Qu.: 11.1686	1st Qu.: 14.6117	1st Qu.: 27.347
	3	Median : 21.7168	Median : 54.185	Median : 25.183		3	Median : 25.4397	Median : 63.013	Median : 64.531		3	Median : 27.9216	Median : 35.3116	Median : 66.105
	4	Mean : 58.5553	Mean : 123.575	Mean : 71.746		4	Mean : 50.2335	Mean : 112.077	Mean : 125.622		4	Mean : 88.7092	Mean : 112.4594	Mean : 177.277
	5	3rd Qu.: 49.0180	3rd Qu.: 117.502	3rd Qu.: 60.597		5	3rd Qu.: 53.3613	3rd Qu.: 128.918	3rd Qu.: 127.292		5	3rd Qu.: 86.4019	3rd Qu.: 101.6730	3rd Qu.: 198.710
	6	Max. :833.9258	Max. :1361.322	Max. :907.376		6	Max. :610.5528	Max. :1232.252	Max. :1476.354		6	Max. :1264.5392	Max. :1744.2697	Max. :2278.276
		p values					p values					p values
		H3K9Ac_control	H3K9Ac_CoV	H3K9Ac_IL1			H3K9Ac_control	H3K9Ac_CoV	H3K9Ac_IL1			H3K9Ac_control	H3K9Ac_CoV	H3K9Ac_IL1
	H3K9Ac_control		8.00535e-61	0.00249163		H3K9Ac_control		1.97247e-26	2.10897e-27		H3K9Ac_control		2.9023e-05	7.2731e-46
	H3K9Ac_CoV			2.21441e-41		H3K9Ac_CoV			0.715224		H3K9Ac_CoV			4.22469e-25
	H3K9Ac_IL1					H3K9Ac_IL1					H3K9Ac_IL1
		p65_control	65_CoV	p65_IL1			p65_control	p65_CoV	p65_IL1			p65_control	p65_CoV	p65_IL1
	1	Min. : 9.201	Min. : 3.047	Min. : 6.435		1	Min. : 5.52	Min. : 9.141	Min. : 14.48		1	Min. : 7.361	Min. : 6.094	Min. : 6.435
	2	1st Qu.: 38.643	1st Qu.: 39.611	1st Qu.: 35.394		2	1st Qu.: 47.38	1st Qu.: 57.893	1st Qu.: 75.61		2	1st Qu.: 43.703	1st Qu.: 45.705	1st Qu.: 65.961
	3	Median : 60.724	Median : 63.987	Median : 57.917		3	Median : 75.45	Median :103.599	Median : 127.90		3	Median : 73.605	Median : 79.222	Median : 122.269
	4	Mean : 75.981	Mean : 84.896	Mean : 75.442		4	Mean : 92.93	Mean :127.587	Mean : 171.82		4	Mean :104.204	Mean :115.908	Mean : 169.981
	5	3rd Qu.: 97.527	3rd Qu.:109.692	3rd Qu.: 98.137		5	3rd Qu.:115.93	3rd Qu.:152.351	3rd Qu.: 218.80		5	3rd Qu.:136.170	3rd Qu.:149.304	3rd Qu.: 220.405
	6	Max. :476.594	Max. :469.240	Max. :559.862		6	Max. :579.64	Max. :926.292	Max. :1262.91		6	Max. :647.726	Max. :984.185	Max. :1665.105
		p values					p values					p values
		p65_control	p65_CoV	p65_IL1			p65_control	p65_CoV	p65_IL1			p65_control	p65_CoV	p65_IL1
	p65_control		0.0375818	0.134626		p65_control		3.70085e-09	3.83919e-23		p65_control		0.0232193	2.6614e-40
	p65_CoV			0.000652056		p65_CoV			3.87604e-06		p65_CoV			2.54515e-28
	p65_IL1					p65_IL1					p65_IL1
